# Supplementary material for: Connections Across Open Water: A Bi‐Organelle, Genomics‐Scale Assessment of Atlantic‐Wide Population Dynamics in a Pelagic, Endangered Apex Predator Shark (Isurus oxyrinchus)
Source: Evol Appl. 2025 Jan 22;18(1):e70071. doi: 10.1111/eva.70071 (PMC11754249; doi:10.1111/eva.70071)
Supplement: Supplementary file 2 — File S1. [file EVA-18-e70071-s001.xlsx]

## Sheet: Suppl File 2. Table 1
Table 1. Consensus DNA sequences of SOC SNP loci for the shortfin mako shark.
SNP Consensus Locus ID	Sequence
289_78	CATGCATGAAGCACAGTGGGACATTACCAGTAATAGAACTGTATTTTTTAATAATCTGTAATCTCATTGTCCGACACATCCTCCATTCTACCATTAACATCAAGCCAGGGAATCAACCTTGGTTTAAATAAGCAGTGTAG
839_18	CATGCTGCACTCTGCACGATCTTGCGCTGGAAAAGGGGGACCCAGTGGACGTTGAAGACCTTGATGCAGTGGATGTGGCTGGACACGATGATTCCAGCAGTGGTTCGGAGGATGAGGAAACAGGGCAGTGATGAGGGGCTGAA
1575_11	CATGCTGCACTCTCCACAATCTGGCGCTGGAAAGGGGCAATGCAGTGGGCAAGGAAGACATTGACGCAGTTGCTCCAGATACACATGATGAGTCCAGCAGTGAGTCCGAGGATGAGCACGCACAGGAGAATGCTGAGGGG
3129_75	CATGCTTAACAGGGTGTCCAGCAGTGCTCGTTGCTAGCACAACGTACAGTGAACCTGGATCTCTTAAAGGCAGCCTGTCCCCCTGGCAGGGAAGGAAGACAATGTTGAGAATGATTCCAGTTTGGAGTTTAGTTTAACGT
3163_80	CATGCATGCCTACTGTGTGTGCTGAGCCCTCCCCAGTAAGGGGTGAGGATGCAGTTTGTGCAGCATGATAGATAAGATGTTGGAGATGTTAAACTGCCCTTGAGACAATCATTGGTGATGTGTCCTCCACTAATATTGTGTGAG
3392_55	CATGCATGCAGTCCTGTGTTGTACTTTCACCAGGGTGATCCTCTGAATAGATGGTAATGGTTGAGTGAGGGATATGTTGGACCATGAGATTATGGATTGTGGAGTAATATAATATTGCCATTGCTGATGGCCCATAGCACCTCA
6973_59	CATGCTGCGCTCTCCACAATCTGGCACTGGCAAGGGGGGACCCACTGGAGGAAGAGGATGCTGACGCAGCTGCACAGGCCACAGATGATGAGTCCAGTAGTGAGTCCGAGGACGAGCACGGTGAGGAGAATGCTGAGGGC
7010_18	CATGCAACCACTATCAGTGACGCACGATCTGGGGATATTGGAGAGCGCCCCCTGAACATCCGGGCATCGGAAGCACATCTTGAGAAGACTGATGGTTCACTCCACCACCACCCTTGAGGAGGCGTGGCTCCTATTGTACCGCTGATCA
7364_121	CATGCACAGTGCTTCCAACCCACAACTGCTGCAGGGAATGTGTCCACAAAAGGCAAAAAGACTGCAGCCCCCAGGTTTAACGATGCATCACTGGAATGCCACTTGGACTACATGGAGGCTCACCGTGATGTACTGTATCC
7380_120	CATGCCCAACACTTTCCTGTATGCATCCTATCAATGTCCTCGCCCCCAAGTCCTCTGCTGCAGAACAGGTCTATATCCTCTCCCTCTCCAGCGATAGCAAACGAACCATTCAATACCCTAGCCTGATTCCAGCTCACTCA
8893_138	CATGCCAACGCATCAAGATCAACACTGGTAGGATGTTGGCCGCCATGGGGATCTTCGTTGAGGGCATCGGTCCTGCACTGCTGTGAGGGCTGAACTCCCTCACTGAGGCCATAGCTGTTCTCCAACAGTGTCAACGTCAG
10006_17	CATGCAAGGTCACCAAACCAGCATGGGAGGTAGCGCAGCAGCGGTCAGTGCCAATGCCCTGCAACAGAGGACAGTCACCCAATGCTGCAAGAGGATGAATGGTCTCATCCGTTCCGCCAGAGTAACTCACTCTTCTCATCA
10238_134	CATGCAAACATTCTTTTAGGAGTAAACCCAAGTCCCTCTGAAAATGAACATTTTTACAAGCTTCATGGTTTTTAAAAAAATATTCTGCTTTTCCATTCTTATGACCAAAGTGAACAACCTCTCACTTCCCCTCATACTCC
11367_91	CATGCGTACAGTTGCACATTTGCAATCTGCTCGCACTGCATTTATTGGCAAATGCAGTTTCTGACGGCATTGGTATGTGCCCATTTAATGGTGCCAGTACTGGTTTGTGCCGGTGCAGAGTGACATCATCTCTCTTGGCT
12132_17	CATGCACAGACTTTGGCGATACTGGTTGATGGTCATTTGCAGGAATGAAAGGTGGTGTCTATAGACCCTGGGCCTAGCTAAGTGCTGACCAGCGATGGCTCTCAGTGGCTCTTTAGCAGCGTGTGTGGGAGCCACAGCCGCCCCTTCTTCTGG
12375_18	CATGCTGCGCTCTGCACAATCTTGCACTGGAAAGGGGGGACACAGTTGACGATGAGGACCTTGACGCAGTGGATGAGGCTGCACATGATGAATCCAGCAGTGGCTCAGAGGATGAGGAAGCACAGAACAATAATGAGGGGCAGCACGCCAATCC
13443_28	CATGCTGCACCATGCACAACCTGGCTCTGTCAAAGGAGGACCAACTGGAAGCTGAGGAAAGCGAGGTAGCTCCACAGGCCATGGAGGATGACTCAAGTGATGGCTCCGAGAAAGAGCCTGGGGAGGCACAAGGCGAGGAC
14338_8	CATGCTGCGCTCTCCACAATATGGTCGCCTGAAAGGGGGAACTTAGTGGAGGAAAAAGATATAGACGCAGATGTTCTGGCTTCACATGATGAGTCCAGCAGTGAGTCTGAGGACAAGCACACTCGGGAGAACACTGAGGG
16660_49	CATGCAGTTCTGGTCACCACATTATAGGAAGGATGTGGTTGCACTGGAAAGGGTGCAGAGGATATATACCAGGATGCTTCCTGGGCTGGGGGTTCTGAGCTATGGGGAAAGATTGGATAGGCTGGGGCTGTTTTTGTTGG
18741_64	CATGCTCCAACAAACAGCAATAAGATAATAACTGCATAATCTGTTTTGCTGATGTAGATGGAGGCTTAAATATTGCCAGGACAGTTATTATTCAAAATAATGTTATGGCATCTTTTGCGTTGACCTGAGAGGGTAGACTG
19841_74	CATGCCAGGGATGTTGGAACCTTATCACAGTCTCATACCATCAACAACAAAAAGCAGAGGTGAACCACAGGAACACCACTGCTCAGCCTTAGAGAGCTTCCCGGTGGCCCAAATGGAAAAAGAAGAAGAAAAGGCACGAA
22527_122	CATGCAAGGCAGCAACCTGGGCAGCTTGGCTGAGAGGCAGCAGCAAGGGCCCTGGCAAGTGGCAGTACTGCAAGGACGAATGCTGTCATCCTGAGAGAAGACAGCAGGATCAAGCTACACAGAGCCACTGTCACTCACCC
23521_22	CATGCAGATCTACACTCCATCACGGTAGCCGTGGGTGAACTCCTGCCTTGGCAACATGAGAGGGAAATGGGGTACCTCAACCTTCCACCAGGTGCTCCTTCCCTTCAAGGAGTCAGGGGACAGGGGTCTCAGCACCTGAA
23577_34	CATGCCGACATTATCACCTCAGACTGAAGGGTGAGGGACTCCTCCATTGTGCCTTGCAATCTGAGGAGTGAAGCAGACAGCCCTATGATGTTCCTGAACTTGCCTTTGCAACTCCAGCAACTGAGGTAAAATCCAGTCCA
27509_99	CATGCTATTGTAATGTAAAGGTGCTTGGCAGAGCAGGAGTTAATGTGGAACTGGAGAATAGCACCGCCCATGATGTGATGTATCAAGTCACATGGCAGGAGACTGCGAGAACAGTCTAGAAAGAACACTCTAGAACCAGT
27724_61	CATGCACTGTCCTGCAACTGATACAACTTTCAAAACACGAAGTGGCTTCTACACATCAGTCCACATGTTCCATGGGATGTTGAGGCCCGCAGCCTAAACTCTTGTCTTGCACCCCTCTCCTCTCACATATTTACATTGCA
29911_68	CATGCAGTATATCCAATGTCTTCATTTAGATCATTGATACAGATCGTGAAGAACTGGGGACCATACACTATTGTTAATGACAACACTTTGTTAACCAGAAAACAACCCATTCCCTATCCAACCTTTCAATACTTCAGTGA
31982_85	CATGCATGTATGAGGGAGCATGAAGGTGGGTGGGGGATGAGTTAATGGTTACAAGAATCATGTGGAGAGCTGTGACGATGTCCCCGAGAACTAAGGTGGGCCTTCTAACCAGCCCTGCTCGACACCCGTGCTCTGCCATCACTG
33457_41	CATGCTGCGCCCTGCACAACCTGGCTCTGGCAAGGGGGGAACCCACTGGAGGCTGAGGAAAATGGGGCAGCTCCACAGGCCACGGAGGATGACTCAAGTGATGGCTCGGAGGAAGACCCTGAGGAGGCAGAGGGTGAGGA
42293_35	CATGCCAATGCACTGAGGCCAACCCTAGTGAGATTATGGCCGCCATGAGACCTTGGTCCAGGACATCGGTCCTGCACTACTGCAGGAGCTGCACTCTACTGCTGGCAGCCATCAGTGTTAAAGCGAGAGCGGGATGGGCC
43183_41	CATGCCAATGCACCATGGTCAACATGAAGATCTTGGACCATATGGCCACCCCCCCACCTCACCTGCGTCTGTGACCAGTGATGCTGTACTCCTGAAGAGGTCAGGTGCTGAAGGCAGACAAAGGAACAGGCCCACTTGAA
45150_74	CATGCCAAGGCAGATGATAAGGATGCCTGCCTTGTGTAGGTGATGAGTAGAGCCGTGCATGGGATGAGGACATGAGTTACACAGGATATGAACCCAGATGGAGATCTGAAGGTGTTTGTGAGAGAGTTAGTGGTGATGTC
50168_23	CATGCATGAAGGGGCCTTCAGACTTAATCAAGAGAGATCCTTGAGATGCAAACCCATGCATCTCTCTCTTTGATCCCGCAGGAGGAGAACATCAGGATCATGGAGCCTGCTGATTTAGTAGTATTTCTCATGGCTTACAG
50970_23	CATGCTGCGCTCTCCACAATCTGGTGCTGGAAAAGAGGGACGCAGTGGAGGAAGAAGATGTAGACGCGGTGGCTGCAGCTACACACAATGAGTCCAGTAGTGAGTCTGAGGATGAGCACACACAGGAGAACATTGAGGGG
53540_44	CATGCCTCACACAAGACTCCCAAAGTAAGCTCTGTGCTCCAAACGTTGTCACGGCAACCGGTTACCAGGAGGGGCCCTCCTCAAAGCCTCCCTGAAAAATGCAGCATTTCCACTGATTTATGGTAATCTCTTGGTCAAGA
54503_120	CATGCAGCAAAACCTGGTCAACATTCAGGCTTGGGCTGATAAGTGGCAAGTAACATTCATGCCACACAAATGCCAGGCAATAACCATCTCCAAAAGAGAGAATCTAACCATCTCCCCCTAAACATTCAATGGCATTACTA
55457_113	CATGCATTAAGGGGCCTTCAGACTTAACCAAGAGAGGTTCTGAGAAAACCCAAGCTAACCCACACATCTCTCTCTTTCATCTTGCAGGAAGAGTACATCAGGATCATGGAGCTTGGTGAACCAGCTGCAAGCCCCCTGGT
56879_25	CATGCCATGGACATTCCTTAGAGTCCCATTGCTGTTGGGCTCCAACATCTCCTGCTCTTTGGATACCTGTGATGTGGTCAAGGCCCTGGTGGTAAGTCCCGACTTTTGAATGTCACAGTTGTCAAGATGTGTTCTACAAT
60110_10	CATGCAACCATTATCAGTGACACATGACCTGGTGGGTACTGGAGTACGCCCCCTGAACGGTTCAGGCATCGGAAGCGCATCTTGAGATGGTTTTCTCTACCACTGCCCTTGTGGAGGCATGGCCCCTGTTGTACTGCTGC
62350_31	CATGCAGCACAGCCACCCCTCCCTCTGATGTGGTTGGCAATGATAAGCTGCCGACCTCTGATTGGCCGATAGCTCTCAGCCGGCGGGACCTTCACTGCCAGGGACGTCAATCGTGGGAAAGGCCCCTTATGGCAGCCAATG
62676_10	CATGCTGCACTCTCCACAATCTTGCGTTGAAAAGGGGGGACGCAGTGGACGATGAAGACTTCAACGCAGTGGATGCGGCTGCACACAATGGGTCCAGCACTGATTCTGAGGATGAGGAACTACAGGGGAATGATGAGGGG
66242_72	CATGCAACAAGCCACAATGATGTATGACACACTCAGGGGAATGTACTGGGGTGCTCTGCCAGATCTGTCGAGGCACCAGAACCTCATCTTCAGGACCTCAACGGTCTACTCCACCGAAGTCCAGCTTGCGGCATGAGCAT
66410_53	CATGCTGCTCGAGCTTCAATAGAACAACAAGGTTTGCTATTGATTCCTGGTCTTGCCCATCTGCATCATCCCACAGAGAGAGAGGTGAGTTAATGAGTGTCTCCGAGAAAGAAGACTGTACATGTGTGGGTTTCTGCTTG
67022_58	CATGCAGAACAACCCAAGGGGACCCATGAGGTTGAGGCAACACACCTAGAGGACACACAACCATGCTTCTTGGGTGAGGTCAAAGATCCCGGATTTTCATTCTGGAATGTGGACATCTTGTTTAATGGCCATCTCACAAACTTTAAG
68886_73	CATGCTCCAACTAGCTGGAGCGTTCTTCGGTAACGTGGCCAGACCCATCCTTTACAACACTGGGGACAGATGGGATCAACATGTAGTGATGCTTGGTGTTTGTGTACTGAGGGTCAATGCACAGCTTGATGCCGACGCAG
69333_41	CATGCTATCCACAATCTGGCATTGACAAGGGGGGACCCAGTAGGTGAAGAGGATGTTGACACAGCTCCACAGGCCACAGAGGATGAATCCGGTAGTGAGTCAGAAGAGGAACATGGTGAGGAGAATGCTGAGGGTGTGGA
71775_31	CATGCTGCAGATCTACTTGCCACTTACACAGGATAAGTCCATCAGCCTGCAAGACTGAACTTTGTTGTCTACAGCAAGAATACTTGTAATGTAGGCATGGCACTGCCAGTAGTTGGCAAGATCAACAGTGCGTATGTCAT
74581_91	CATGCTGAATCCACAGCATGAGCTGGAACCAGGTAGCAGCCTCACACAAAAACAACTACACAAAGGTGAGCTACCTCTCTACTCTTCTTCCATCCACAGGACTGCTCTCCTTCAACTGCAGAGAGCATCCAAATGCCAGG
79061_72	CATGCCCTCCAGTACTCTTCATTGAACCAGGGTTGATCCCCTGGCTTAGTGGTAATAGTAAAGTAGGGGATATGCCAGGCCATGAAGTTACAGATTGTGGTCAAGTGCTATTCTACTGATGTCCCACAGGGTCTTTTGAG
80851_20	CATGCAATCACTATCAGTGGCACCCACTCTGGTGCTTCCCTTGAACGGTCCAGGCATTGGAAGTGCATCTTCAGAAGATGTTTGGTCCTTTCCATTACCACCCTTGTAGAGGTATGGCTCCTTTTATAATGCTGCTCAGC
81456_23	CATGCGTATTGTCTATCCATTACTTTCATATAGAAGGTGCCTTTGCTCATGTCCCTGATGTGGAAATAAAGGTGATTAACTGTGATGAGATTGAGTGAGACTTCATGGAACTGAGCAAGATGGGAGATAATCGGAGGGGC
84244_9	CATGCGTCTGACCTCCCAAAAGTGGCTCCCTGGAGGCTGAATGTGCACACCTGGTCTCCTCCCCCTTCTAGCCCTCTCTTCCTCCTCAGAGGAGGTGCCTCCAGTGGAGAGTTCAGCTCCCATTCCCAGGCTAAGGGAAGG
86137_6	CATGCCAGTAGCCCTGTGTTGTAGCTTCACCAGGTTGACACTTCATTTTTAGGTATAGCACATACATCACCAAGAGTACATTCTGTGGCCTAGCCACCCTTAGTGCTTCCTCCAAGTGGTGTTCAACATGGAGGAGCACC
92211_29	CATGCAGTGAGGTGTCCCCATAGATCCTCACATCGCAGTTGTGAATGTTTGACTCCAGTCTGGCTTATCGCAGCGCCAATACCCTCTGTGAGAATGCTCCTGTCATGGAGATGTAGTGGAGGCCCTAACAGTTGCTTGAT
96401_87	CATGCATTCATTTCAGCTTAGCTGCAGGAATCTCTGATGAACCCCTTCTATTCTTAGGCTGTTACAGTCAACTAATGTTACCTCAAGTCTGAACACCGATAAGACTAATCACTCAGTACTGCTGATGGGCTAGAATGATT
96981_19	CATGCAGGTGCAGCAAGCAGTAAAGAAGACAAATGGTATGTTGGCTTTCATAGCGAGAGGATTTGAGTACAGGAGCAGGGATACCTTGCTGTAACTATACAGGGCCTTGGTGAGACCACATCTGGAATATTGTGTGCAGT
98546_25	CATGCATGTTGTGGATAAAGCTAAGCAATCTATGTTGTAGATTCACTAGGTTGGCATCTTATTTTTAATGTATGCCTGGTGCTGCTCCTTGTAAGATTTGATCGGGATGACTGGGTTACTCAAGAGTTGAGGAGTCACAA
98659_68	CATGCTGCGCTCTCCACAATCTGACAACGGAAAGAGGGGTTGCAGAGTAGGAAGAAGATCTTGATGCAGCTGCTCAGACAACAGATGATGAGTCCAGCAGTGAGTCTGAGGATCAGCATGGTCCGGAGAACGCTGAGGGG
104257_14	CATGCTATGCAACCTGGTGCTGCAACAGGGGGAGAACCTGGCTCAGGAGGAGATGGAAGAGCTGCACATCTCCTTCGATGAGGAGGATATCAAAGGGCAATGAGGTCCTTGAAGGTGAGGATGCCAGTGATGAGGCCATT
107625_88	CATGCGCTGACTTCCGCACCCGTTGTCCTCCCTGGCTCCCCACCCAGGCAGCGCTGAGCGTTTCAGTGTGCGATTCATGCTGTCCGGCTGTTGACTGACCAGCGTGAAATCGCGGGCGGGACCTGACTGCGGACTGCCGT
109445_72	CATGCCCAGACTCAGGAGCCTGAGGGACTGCCACTGACCCCTGAGGGCACAGATGATATGAATGCACCAGCATCACACCCTCTCAGCCAGGCAGGCACCAAAACAGACACCAGCACCTCAGTGGAAATAAGATCGTCACA
110520_17	CATGCCATGGACATTCCTGCAGTGTACCGTTGCTGTTGGGCTCCATCATCTTCTGCTCCTTGGATGTCCGTGATGTTAGCAAGGCCCTGGCAGTAAGTCCTGACTTTTGCCCATCATACTTGTCAAGATGTGTTCGGCAC
111394_34	CATGCATCAAATCATTAATCATTTCATGACACTGCAGCCATGTGCGAGGGACAACCCCTTGGCTGCTGACCTCTGTAATCTCCACCTAGGTTTGCTTCATTGACCTGACTGGTCTCTTCTGTTCATCCCAGTGGAACAGG
113754_88	CATGCTTTGCTCTCCACAATCTTGCGCTGCAAAGGGGGATGCAGTGGGCGAAGATGTAGATGGAGTGGCTGCGGCTGAGCACGATGAGTCCAGCAGCGAGTCCAAGGATGAGAACACACAGGGAAATGATGAGGGGGCAT
113956_91	CATGCCATGTTTGTTAGATTATTTTTTCACACTTTGCCTCTTTTGAAAAGAACAAAGATGGGTTAATGCTTCAAGTGACACTTGCTCTGTGTTTATTTTGTTGAGTAAACCGGAGCTCCATGAATCTGCCCGAAAGCAGA
115249_115	CATGCAGGCAGAAAGGGAACATGTGACTGCCAGGCAGTCTAAGAGAGCCAGGCAGGTAGTGCAGGAGTCCCCCGAGTCTATTTTGCTTGCTCATTGGTTTTTCGTTTTGGATACTGGTGAGGGCAATGATTCTTAGGAGA
116933_22	CATGCAGGATTTATAACAATATGGGTGAACTGATGGTGCAAATAGAAAGAAATGTGTATGACTGATAACCGTTACAGAGGCATGAGGCTGAATATTACGATAGGGGGCATCGGCGGGGAACAGATGCTTCACCACCCCCA
118936_66	CATGCAGGTGTAGCAAGCAGTTAAGAAGGCAAATGGTATGTTGGCTTTCATTATAAGAGAACTTGAGTAAAGGAGCAAAGATGTCTTTATGCGGCTGTACAGGGCCTTGGTGAGACCACACCTGGAGTAGTGTGTGCAGT
120717_9	CATGCATATGTGGGCACCACTTCATCAAGATGCACTCTTCTGGCTCGCACGCCACCCTGTTGAGGGCTTCCAACAACTGTGCGTGACATTCCCCCACTTTCTGCTGACTGTCCACGATAAGTTGAAAGTCCTGATTCAGA
120959_13	CATGCTCTTCCAGAAGCCCAACATAGATATGACTCAAGATTTAAATCTGGTGTTATCTCCACAGTTTTTGGACCTCAAACATACAGACTTTCATCTCTCCAGCTGGGACAGATTGTAATATGGCTGCAGTATCAGTACAG
127191_75	CATGCTTACTGCATCTTCAGCTTGTGAGTCAGAAAAGATTGTGGGATGAGGGAGAAGTAGGAAGAGAGAAGGAAGTGTAGGGTTGCAGATATCCTCATCATCAACACCTCTATTTCCACCAGTAGGCATAGCCTCATCTTG
127727_117	CATGCATTTAACACTCAGTCCAGAGTATGCAACCACTTCCATAAAGCAGCCTCCAATGCACTTTTCCCCCTCTCACTTCTTAAACCCCCTACGCAGTTGAAGCTACTCCTGCAACTTGGCAGCTGCAAAAGGGAATGGAC
127876_26	CATGCTGAGCCTTTGCCCTTCACACAGTCATCTGCTGAAATGCCCGAGCGTTGTAAATACTATGTGCTGGGGTTCTCTTCAGTTGTCCAGTTGACATGACCTGCATCTCCGCCCACTCCGAGGATCCAACTCCCATGTAG
128455_28	CATGCTGCACTCTCCACAATCTGTCACTGGAAAGGGGGGATGCAGTGGAGAAAGAGGATGTTGATGCAGCTGCACAAGGAACAGATGATGAGTCCAGTAGTGAGTCCGAGGACAAGCACCATGTGAACTCTGAGGGCATG
131238_30	CATGCATTTTGCATAGAATGGAGCTGTGGGAAAGGGTTGGGGTGACTGAGGAATGGATCAGGATATCACGGAGGGAATAGACCCTTCAGAATACTGAAAGGGGAGGAAAGAGGAAGATGTGTTTGGTAGTGGCATCACGT
131608_87	CATGCTGCGCTCTCCACAATCTGGAGCTGGAAAGGGGCAACGCAGTGGAGGAAGAAGATTTAGACGCAGTTGCTTCGGCTGCACACGAAGAGCCCAGTAGTGAGTCCGAGGATGAGCAGGTACAGGGGGTAGACAGCAGG
132179_12	CATGCTGGCCATGTTTGTGGTTGGCTTGCATACCAGAGCCATAAGCCAGGTAGTCAGTGAATAGCACTTATCCTCCAGTAGTCACTCTCTGGTTTGTTGTGCAGGGCTCAAATACTGATGGAGCTATAAGATGCAGAATG
133885_13	CATGCAAGGGCAGATAAGGATGCCTGGCATGTGTGGGTGGTGAGTGGAGCCTTGGACAGCATTGGGATGCAAACTCCAGAGGAGGTTAGACCAGATGGAGATGTGAGGGTGTGTGAGAGTGAATGGTGATGTCTCTTGAG
135361_135	CATGCGTGCCATTTATGGTGTATCAGACTGGACCTCAGATGACGACCAAGATGACAACCAGCATCAACAGAACAAGAAGCAGCAACAAGTGCATCAGTAGGTATACCACTAGCAGCTTTCTCCTCATAGACCTGCCGCTT
139345_42	CATGCACTTGGCAGGCTGCACTTTGAGAGGAACTCGGTGGTGAGTACACAGCAACGATGTGCAGCGCTTGCTAGTGTTGCCTGTTTGACTTCAAGCTTGAGGAGCATTGTGGGGCGGGGGGTTGGTCAACAGCAGCCCTG
141656_10	CATGCCCGCCGAGCGAAACATTGCGCGAGGGCGGGAAAGACGTTGGAACGCTCGCCCGACGTCACCTCGCACGATTTCACGCCCGATGGGGCCAGGTGCACGCCTGCCCGCCCATCCGATTAATGTAAAGTTCAGCCCAC
148831_53	CATGCCATTGACGTTTCTCCAGGATCCCATTGCTGTCAGGCTCCAACATCTTTTGCTCCTCGGATGTCCATGATGTGAGCAAGGCCCTGGCGGTTAGTGCTGACTTCTGTACACCACCCTTGTCAAGACATGTTCTGCAC
151106_115	CATGCCTGGACAAATGAGAAAGATGCCAGATGTGTATGTGTGTGTGCTGAGTGGAGCCATGGGTAGGATGAGGAGGCAATCTCCAGGGAGATGAGGCGAGAAGGAAATGTGACGGTGTGTGCGAGAGTGAGTGGTGATGT
151800_51	CATGCATTTAGGGGCCTTCAAACTTAACCAAGACAGGTTCTTAGTATACCCATGCTAATCCACGCATCTCTCTCTTTCATCCTGCAGGAAGAGTACATCAGGAGCCTGCAGCCTGGTGCACTAGCTGTATACCTTGTGGCA
157980_125	CATGCTCAATACAGGAGCAGAGGGCCCCCTCACAAAGGAGTAGCGCAAAAATGTGGTTTCTCCTTGCAGGAACTAGAAATGAGATGGATTCACACTGTAGTGCTTAATCCATTTAGATTTGAGTATGCCCATGATGTTTA
161830_32	CATGCTGATGTTCCAGGTCCACCTGCAGATCGTGAACGTCTGTACTGAACGAGGTGTTGACACGAGTGGTGCCAACCCCATTCACACTGGTGTGTTGATAAGAATCGTTTGTACTGACCGTATTTGACTTGGAAAAGGAA
162608_31	CATGCATCCACAAGAACAAGCAAACCAGAGTGTGTTTCAAAGCAATAATCCAACCAGGACCTTCAGTGAAAGAAACCATGGAAATGGGATGAAAATACTGGGGAAAGACATGGGCTGAGGTGATGAAATATTCCATAGGA
165449_58	CATGCCGGTGCTATCAGTTCAGCCTGTAAGTGGACGGACTCCTCCATTGCGCCTTGCCATCTGAGGAGTGCAGCGGACATCCCTTCCTGATGTTCCTGAGCTTGTCTTTGCAGCTCCTGCAACTGTGACATGACCAGACT
167857_26	CATGCTGCACTCTCCACAATCTAGCGCTGGAAAGGGGGACGCAGTGGAGGAAGAAGATGCTGATGTGGCTGCTCTGACAGCAGACAGTGAGTCCAGTAGTGAACCCGAGGATGAGCATGGTCAGGAGAACGCTGAGGGGA
171539_37	CATGCTCTGACTTCAATAAGATCATGGCTGTTCTGATTGTGCCTCAACACCACTTTCCTGCCTAAATCAGATACCCTCCATCTTTCTTGTTAATCAAGAATCTATCTACCTCTGCCTTAAAAATATTAAATGACTATCTC
172171_92	CATGCAGCCACTATCTTGCGCTGGAAAGGGGGGACGCAGTGGGCGATGAAGATGTTGACATAGTGGATGCAGCTGCACCCGATGAGTCCAGCACTGATTCTGAGGATGAGCAAGCACAGGGGAATGCTGAGGGCTGGGCG
173495_112	CATGCCAGGAGCAGCAGGAGTAGCATACTTAAAAATGAGGTGTCAACCTGGTGAAGCTATAGCACAGGACTACTTGTGTGCCAAACAGCATAAGTTGCAAATGATAGTTGCGAATAGTGCTGAACATTGTGCAATCATCA
174113_26	CATGCATTCTTGCCACAAAGACCTCTTGCAGATGAAATAGCTGTCACTAAAATAATGACAAAATGCCCACTTCTACTCAGACACCATTTGCAACAAAGATTGTCTTGAGCCTCTCTGGTGTTCCATGTTAAGTCACAGTT
174434_100	CATGCTATTGTAGTATAAAGGTGTTAGGCAGAGCAAGGGTTAATGTGGGACTGGAGAACTGTACTTCCCACTGCATGATTTTTTTTATTCATTCATGGGATGTGGGCTTCACTGGCTGGGCCAGCATTTATTGCCCATCC
176385_9	CATGCTGCGCTCTGCACAATCTGGCACTGGCAAGGAGGGACCCACTGGAGGGAGAAGAGCTTGACACAGCTGCACAGGCAACAGATGATGAGTCCAGTAGTGAGTCCGAGGACAAGCACAGTGAGGAGAATGCTGAGGGC
177224_67	CATGCATCTCTGTGTTCTGCTGGACCAGGGTCTCCATGGCATTTGCCATCCTCCCCATGGAGACCTCCATGTGCGCACATGTGGGCACCACTTCAACTCAGGACACACTCCTTTAACTCATGTGCCACCTGTGGAGGGCA
183993_66	CATGCAGGTGTACTTCAATATTCGGCACTGTCTTGCCAGGGGATGCCCAATATTTGCCTGAAACAGTGGCGGTGGAAGCAGTTCAGCTGCTTTCCTTGGCTTGTATAAGTAGTCCATGCCTCGCCACTGTAAAGGAAGGT
190440_26	CATGCCTATCAGCCTTTCTCTATACGCCACCCCATACTGGAACCTGCTTCTGAGTCTTCTGCAGCTGAACGTGAATGTGACCTCGAACTGGCATCTGCGCTACCCTTTCCTCCTGCCCTCCAGGCCACTTACAGCCATTG
190537_62	CATGCTGCGCTCACCATAATCTTGTGCTGGAAAGGTGGGACGCAGTGGGTGATGAAGATGTCGACGCAGTGCCTGCGGCTGCACACAATGAGTCCATCAATGAGTCCAAGGATAAGCATACACAGGGAAATGCTGAGAGG
191296_64	CATGCAGACCTGCACTCCATTGCGGTAGCCTGAGGTGAGTTCCTGCAGTGGCAACCCGAGAGGGAAAAGGGGCACCTTCACATTCCTTCAGGTGCTCTTTCCCCTCAAGGATCAGGCTGTGCCCACGGGCACCCACAGGGA
193619_122	CATGCTATTAACAAAGAATAGGTTGGCTTGTGTTCACTCTTGATTTTATCCAAATAGAACAGGCAGTTATGTTTTGCTTTGTTTTCATGGGGATAAAGTTATACAAGAAAGGAATGGTTCTGTACCCTGTCTGATACTAT
198708_71	CATGCAGAATGTGGGTTTGTATGTCTATCTAGTATACACATTTCTAGAAGTTGGAAGGAGATCATGTTTGCCACTTGAAATGATCATCACAACTTCTTAGAAATCAAAGAATGCTAATATCTTTACATGTATTGTCCATA
201564_33	CATGCCTGAACAGAGCTGAACAACTTTGGACAACTGACTGGGAGGCTCCACAAAGGTCACCCACCGACTCCTGGAAGGAGCCGGAGGCATAGAAGTTGAGGGCAACCATGATCTTCAATGCCACTAGCATGAAGTGTCCA
203230_115	CATGCTATTGGGGGTGGCACATGATGTACCGAAGTGGAGATCTAGCAGATGACAAGCCTTGGCTGCTCAGCATTCAGATAATGATCGCAGGGTCCTGACATGAACAGATAAGCACTTGTGGAGCATTGAAACCCATATGA
205675_81	CATGCAAGGCAGGTGATAAGGATACCTGTTTTGTGTGGATGCTGGGCAGAGCTGTGCATGAGATGAGGATGCGATCTACATAGGATACAAGCCCAGATGGAAATGTGAAGATGTGTGTGAAAGAGTTAGTGGTGACGTCC
206924_45	CATGCTGGAGTTGGCGGAAATGGCGGAGGATGATCCTTTGAATGAGGAGGCTGGTGGGGTGATGAGTGAGGACAAGGGGGACCCTATCATGTTTCTGGGATGGAGGAGAAGGCGTGAGGGCAGATGCGCGGGAGATGAGC
207464_102	CATGCAATCACTATCAGTGACACAGGATATAGGGGGTATTGCAGTGCCTACTGAATGGTCCAGGCATCGGAAGCACATCTTGAGAAGACCTATGGTCTCTCTCTACCACCACCCTTGTGGAGGTGTGACTCCTATTGTAC
208030_47	CATGCCAAACAGCTTAAGCAGCAAGTGAGAGACAGAGCTAAGCGATCCCACAACCAACAGATCAGATCAGATCCGTTGGTTGTGGGACCGCATAGCTCTGTCTCTCACTTGCTGCTAAAGCTGTTTGGCACGCAGGTAGT
212184_93	CATGCAATCCTTTGTCCGCCTTCAGTACCTGACCTGTTCAGGAGCAAAATGTCACTGGTCGCAGATGCTGAAGAGGTGGGGGCCAGCCCCACCTTAATGGTACTGAGAGCACACACAAAGAATGACAGAACTCCGTAACG
215773_39	CATGCAGTACTCCAGTCATGGCCTAACCAGCATTTTATGCAGTTCCAGCATGATCTCCCAGCTCTTGTATTCTATGCCTCAGCTAGGAAATAAAAGGAAAGTACCCGATATGCCTTCTTAACCACCTTTATCTACCTGCC
215807_112	CATGCATAACATGCTAATGTATACAAAAGGGCTTCCTGACATTGTTTTCTGTGATGCTCGACCCGCCTTTAATCCGCCTTGAAAGCCCCAAGAACAGATTTTAACTTCCCCGCCCACCTCCCACCTGCCACACTTCCTGC
223034_133	CATGCTGACATGTTTCACAATAGCATTTAAAAGGTGTGCACCTGGCAAGCTGAACTTCGAGGGGAACTCAGAGGCGAGTGCACACTAATGTTGTGCAGCGCTCACGAGGGTCACCTGTTCGACTTCAAGGAAGAGGTGCC
223876_75	CATGCTCACAGATTAGTTAGTAGCAAAGCAGATACAATGGCTCTAATATTTACAGGGAGGTGGGGAAGATTCAGATAAGGCCACCAATGGCTGAAGAACCCAGCAAGGGTGGAGACACGATCCTCCATTTCCTGCCTTTT
225674_60	CATGCAACCACTATCAGTGACACCTAGTCTGGGGGGGTATTGCAGTGCTCCCTTGATCGCTGATCGGTCCAGGAATCAGAAGTGCATCTTCAGAAGACCTATCATCCTCTTTATCACCACCCTTGACGAGGCATGACGCCT
225850_6	CATGCATGATTGACCAGCTACAAGTTGTCTGTCAGCCTGGTGCATAAGGTCCTGATGTTCCAATCGATTATCCTCTTTCTTTTCATTAGTTTTATTTGTTTGCCTGGTGCGATAGATTCCATCCACTTGTTGAGCAGAGA
226304_27	CATGCCCTCCTGCACTCTTCATTGAACCCAGGTTGATCTGCTGCCATGATGGTAATGATAGTGTGGGGGGTATGCCAGGCCTTGAGGTTACAGATTGTGTTCTGCTGCTGCTGCTGATGGCCCACAGCACCTCATAGTTGCCC
228566_15	CATGCCCCTCATAACCTTGTACACCTCGATCAGGTCGCCCCTCAGTCTTCTCTGCTCCAACGAAAACAACCCAAGTCTATCCAACCTCTCTTCCTAACTTAAATGTTTCATCCCAGGCAACATCCTGATGAATCTCCAAT
230403_111	CATGCTTGAAAGGCTCTAATAGCTGCTAGATTTGTGGAGGATGATGACATGCGGTGAGGAGATACCATGAGACCCTCACATTGCATCTGTGAACATTTGACTCCAGTCTATCTTATGTCAGCGCGAATACCCTCTGTGAG
230674_27	CATGCCCTAGCAGAAGGCTCATGTTCATATGAGGCCAGCACCACTTCAAGCTAGCCTACACTACTTAAAGACAGCTTAAAGGGAACATGCATTCTGGCTGCAGCAGCTCCTGGAAATGGCTGGAGAAGAGATTCTGACCT
233301_51	CATGCGTTTTGCTGGATTCCAAATGACCAGTCTGACTTTCACATGCAATGCGAATGTCTTACAGCACTGCGAGGCCCGAAGACCAACCCAGACATACACATACACATCAGTAAACCTGAAAGAGGGATGAGAATAGTTAC
233479_67	CATGCTAAAGTCCACTCATGAATCCTCTTGATTTCTAGCAGCAACTGGATTTAGTCAGGAGGAGACGTCAGCTCCCTGATAGCTCCATTGGAAAACACAGTGGGGATGCTGCAGTGCTCGGAGGTTAGAGAGAAGTTGTT
235912_28	CATGCAACCACTATCAGTGACACCCACTCAGCGGGGTAGTATAGTGCACCCCCTGAATGATCCAAGCATCAGAAGTGCATCTTCAGAAGGTCTATGGTCCTTTCTATCACCACCCTTGTGGAGGCAAGACTCCTATTGTA
236707_9	CATGCCACCGCACCGAGGTCAACACTGGTAGGATGGTGGCTACCATGGAGACCTTGGTCCAGGACTTTGCTCCTGCACTACTGCATGGGCTCAACTCCATTGCTGATGTCATTGATGGCCTCCAACGGTGCGTACGCAAG
239789_40	CATGCTGCACCCTGCACAATCTAGCGCTGGAAAGGGGGGAAAGCAGTGGCAGCAGATGATGAGTCCAGTAGTGAGTCCGAGGACGAGCACAGTCAGAACGCTGAGGGGATAGATGCTGACCTGGGCAACCTCCAGGGAGG
243346_112	CATGCCTGACATCATTTTATGCGTCAGCGTGTCAGGCCTGCTCTTGCACACTGACCGGAAGATTCTGCTCCAGATTTATCAACAGAAACAATGTTGTGCTGTGACAGAAGACTGAGATTTCATTGCATCTCCCAGGAGAC
244275_72	CATGCTAATAGAGAAACATGAGTTCACTTAGTAGCAGTTCTGTGACCTTTATGTGAGTGAAGGAGTGGTAGCAATGTACTTCCAAGTTAGGATGGTGTGTGATTTGGGGAGAAGCTTGCAGATGGTGGTGTTCCCATGTG
254399_70	CATGCTCAGAGAGGTGGGCACACTGCAGCTTAAGGGCCTGGAGATGGAGACGGAATGAGTGACCACCAGGCAGTCCAAAAGAAGTTGGTAGGTAGTGCAGAAACCCTGGGGTTTCACTCACAAATCGGTTTTCCATTTTGGA
257298_55	CATGCCGTCAGTATCGTCCACAAATCAAGCAGCTATAAGGGCCTCCTCATCTAGCCAGTGTGAGGGCTTCATCCCCATCATTGTCGCCTCTGATAACCTCCTCACCATCATCCCCATTGGCGTCCTCCTCATTGGAGGAG
259547_122	CATGCCATTCAAAATGATGGATGCTTTGAAATATGCCCTGTGACACCATCATTACTAGTTGGTCTTGAAATGAAAGCATCCACGTTTTCAACAACTGTTGTTAAAATAAGCTTCACAACCTTTGTGAAATAAGATTAAAT
259817_50	CATGCAGTCCAGTGGTTGAAACTACTGCCAATCAGTCAAGTGGAATGGGTGGAGGTGGGTGGAGTTTCAGACAGTCAACCAGCGCACTACACACTGGCCATCCAAGTGATGGCCAGCACTCTCCTGAATGCCTGATGGGG
262246_73	CATGCGCAGTGTGCAATGATGCCATTAACTATGCGAATCGACCATCTTGGCAGCTGTCTTTTTATTGCAAGTGTTTCCCAATATATAACCGGTTTTGGCAAACAGAATGTGATCAAAGTACAAAAGTATTGGCAGAAAAT
265475_31	CATGCTGTGCTCTCAGCTCAGGAGCAGTCATTCTCCTAACCCGCACTGCAAGGCTTCACTGTTAGCTTGAACCATGGGGGAGACTGGTCCAAACTGGGATTGTGACATTGCAAGGGGCTGTGAGCGCCTCCACCAGTGAC
265636_76	CATGCAGGATTAACATCCAAATACACCAACTCATCCACCTACCAATGTTACCAGCCTCACACCCACTCTTGCTGCTTTCACATATCTTCAGTTTTGGCAGGAACACCATCCAAACACTCAGCTACCTAATCACTGACATT
265973_114	CATGCCACTCTGTTGAGGGCTTCCAACAGTTCTGCGTGATGCTCCCTCGTCTTCTGCTGACTCTCCAGGATGAGTTGGTAGTCTGAATCCAGAGGCCCGTCATCTGACTCAGACCTCACAGATGCCTCTTCCCTAGCAGT
267959_116	CATGCAGGTTCAACAAGCAGTTAAGAAGGAAAATGGTATGCTGGCCTTCATTTCAAGAGGACTTGAGTACAGGAGCAAAGATGTCTTACTGCAGCTATACAGGGCCTTGGCGAGACAACACCTAAAGTATTGTGTGCAGT
268491_60	CATGCTCCAGTCAGGATGACTTGATCTGCAGGTGGCCAAACTGGTGTTCTTAAAGGAACCACTGGGGTCTAGCAACAAAACTTAAGAGTTTTTGATATACTTCATTTCGTATGAAGCGGGGAGGAGCATAGCTCCATAGC
269570_36	CATGCTGCACTCTCCACAGTCTGGTACTGGAAAAGGGGGACACAGTGGAGGACGATCTTGACACAGCTGCTCAGGCAACAGATGTCCGTGGATGAGCACAGTCAGTATAACGCTAAGGACATAGATGCTGACCTGGGCAA
269964_29	CATGCTGGAGCCATGACATCAGGCAGAACATGGACAGACACCTCCATCCTTCAGCCCAGTCTGGCAATGGTCTCTGACAACTCTGCATGATGTTCCCCTGCCTGTATCTGCATCTCCAACATTTTTCTTAGGGCTGATTT
270572_39	CATGCCGGTGCTATCACCTCAGCCTGAAGGTGGACAGAGTCCTCCATCCTGCCTTGCAATCTGAGGAGTGCAACAGACATCCTTTCCTGATATTCCTGAGTTTGCCTTTGCAGCTCCAACAACTGTGACATGACTTGGAT
272791_7	CATGCAGGTGCAGCAGGCAATAAAGAAAGCAAATGGTATGTTGGCATTCATAGCCAGAGGATTCGAGTACAGGAACAGGGATGTTTGCTGCAATCGTACAGGGCCTTGGTGAGACCACACCTGGAATATTGTGTGCAGTT
276493_39	CATGCAGACCTGCACTCCATCACGGTAGCCATGTGTGAACTGCTGCAGTGGTGACACAAGAGGGAAATGGGGCACCTTGCAGGTGCTCCTCCCCCTCAAGGAGTCAGGCCGGGGACTTCGGGCACCACAAGGGAGGAGGA
276624_107	CATGCAACAAGACCTGGATAACATTCAGGTTTGGTCCCAAGTGGGTAAGTAACATTTATGCCACATAAATGTCAGGCAAAGACCATCTCCAAGCAAGGATGTTGATAACGATTGTACAATGTTCAGTAATATTCACAACTT
277648_131	CATGCTGTTCAACTGCATGCAGTTTTATACCCAAGCCCAAACGTGTCTGCATCCAACTTTCACATGAGCACTGAAATGATGTTATACAGAGGAGCTACAGGTTTCTGAAGGTGATGGATGCATTTTGGGACGTGAGAAGGTGCTATATAAATGCA
279982_32	CATGCTGGCCCTATCACCTCAGCCTGAAGGCGGATGGATTCCTCCATAGTACCTTACAATCTGAGGAGTGCAGCAGACATTCCTTCCTGATGTTCTGGAGCTTGCCTTTGCACCTCCAGCAACTGTGACATGCCTGAATCCAGAGGCTCAT
281532_83	CATGCAGTGCCTGTGCTGTAGCCAGAGAGCTCCAGCAGGTTGAAGAAACCATTGGATGAGGGCACATGGGGACAGGAGGGCAGCTTCATCATTTCAGAAGGTGCTACCCAGCTCAATGGGTGCACTGTCAGAAGGTCAGC
283500_8	CATGCAACGACTATCACTGACACACAATCTGGGGGGTACTGGAATGCGCCCCCTGACCGGTCCAGGCATCTATAGAAGACCAATGGTTCTCTCCACCACAGCCCTTGTGGAGGCGTGACTCCTATTGTACCACTGCTCAG
283942_41	CATGCTGCGCTTGCCACAATCTGGCACTGGAAAGGGGGAACGCTGTGGATGAAGAAGATGTAGACGCAGTGGCTCCGGCTGCACACGATGAGTCCAGCAGAAAGTCTGAGATTGAGCACGCACAGGGAAATGCTGAGGGG
284891_31	CATGCCCTCCTGCACTTTTCATTGAACCAGGCTTGATCCCCTGGCTTGATGATAATGGTAGAGCAGGAGATATGCCAAGCCATGGGTTACAGATTGTGGTTGAATATAACTCTGCTGCTGATGGTCCACAGCACCTCATA
285839_83	CATGCAGCCAAATGCTCTCCCGCTTTTGGCTAGCAGGGAAGACTGGGTTGGCCATGAGCAAGAAGATGGAGGAAGGGATAATCGCAGTAGGAACTCTTCTCAAGGTGACACCATCCACTTTTCGTTCCTTGCCCTCTCCC
286781_35	CATGCACCCGCTGAGCGAAATATCATGCAAGTACGCAATGATGTCGGGACGCTCGCCTGATGTCATCTTTTGCGATTTTACACCCGATTGGGTTAGGCGCGCGCCCGCCAGTGGGACGTAACATTCTGCCCATGTTACCT
287935_130	CATGCACTTCTTGATTTTTCCCCTCCCATTTACACAATCCTAGCCTTGTGCCTGTCTCCTTTCAGATACCCAAGAACTGCAAGCTGATCAGGCAGTGATGGAAGAACAAGAAGAAGAAACACTGGCACTTGCTCTCACCC
288080_26	CATGCTGCACTCTGCACAATCTTGCGCTGGAAAGGGGGGATGCAATGGAAGATGCAGATCTATACGCAGTGGCTGTGGCTGCACAGGATGAGTTCAGCAGTGATTCCGAGGATGAGCACACACAAGGAAATGCTGAGGGG
288498_22	CATGCTGTCGTCCAGAGAGAGGGCAGCAGGTATTACTCACATTGAGCCAAGGCCACTAACCTGGGACTGTACTTCAGTACTGCTGGGCTCAGCATGAGAACAGATTGCGGGAGTGATGTGACATTCTAGAAGCCCCTTTA
291901_80	CATGCCAACTGAAAAATCCTGGCCCAAGTATTTTTGACAGAACTATCAATGCCAATGCTGGAACTAAAAACACAAAAAGCTGGCAATACTCAGCAGATTAGGCAAAAGCTGCAGAGAAACAGAAATCAGTCAGTTACTCAA
292980_101	CATGCTGTGCTCTCCACAATCTGGTACTGGCAAGGGGGGGACCCACTGGACAAAGAAGATGTTGACACAGCTGCACAGGCCACAGATGATGAATCTAGTAGTGAGACAGAAGAGGAGCATGGTGAGGAGAACGCTGAGGG
294409_75	CATGCTGTGCTCTCCACAATCTTGCGCTGGAAAAGGGGGGACACTGTGGACGAAGAAGATGTAGATGGAGTGACTGCGGCTGCACACGATGAGTCCAGCAGTGAGTCCAAGGATGAGCACACAATGGGAAATGCTGAGGGGG
294855_42	CATGCCTGCTTTCTTTAGGTGCTCAGTGGACCGGAGTAAGGACTGTGGATGTGAGCTGCACAGGACATGAGAAGAGATGATGATGTCAAAGCGTGTGTGTGAGAGAGTCAGTAGTGATGTCCCTTATGCTGGTAGTGTGT
299824_13	CATGCACCTGGCGAGGTAGACTTCTTCCTGAACTTTGAAGTCAGTAGACGCTGCTTTCACCTTCCTTTCACACTGTCACTGAGAGATATCGGCTGCCTGTACACAAGTTGCGCCAAGGCTGGGCACAGCGGAGGGGTGAG
302125_54	CATGCAACTATGCAGAGCCTCAGGGTGGAGATCTCAAGATGCTGCATGGGAGTTGGGTCACCTGAACTGGACAACTGAAGGGGAGCTCCAGCACGTAGTATTTACAATGCCAGCAGGGCCTTGGGACTGATGCGAGTATG
304151_48	CATGCTGTTCTGAAAGTCAGTGATACCTCACTGGAATGCCTGCTGGACGCAGTTGAGGACCGCCGCAATGTCTTGCTTGGCAGGCAGTGCCAACACAGCACAAGAGATGTCAGCCACATGGTGCAGAAAGAGGATGAATG
304920_49	CATGCAGGCTCATCTTGCCTGTAGATACCAATGCTCAGAGGGGTTGAAGGTTCTCGCAGCAGCCCTGCTAACTGTCCTGCAACAGATCATGAGGATTGCTGAGCTACTGCCCTGGGGAAGTGTCACTGGCTCCATGGTGCA
305011_19	CATGCCCACCATCTCCACGGCACAAGTCAGGAATGTGATGGAAAACTCTCCACTTGCCTGGATGAGTGCAGCTCCATCAACACTCAAGAAGCTCAACACCATTCAGAACAAAGCAGCCCGCTTGATTGGCACTCCATCCA
310614_67	CATGCCTCCCACGTCTTCCTTCTTCCATGGCGTGATCGCGCTCATACTGACCCTCAGCAGCCTCGTAAGGTTCTTGGGCCTCCGGATCTTCATCCTCCAATGAGGTCTCATCCTCCTTCAGTTCATCCTTTGACAGACGG
311450_64	CATGCAGTGGCAAAGTCAAGGCATCGGAGAGAGTGCACATACCTCCAAGCACCACATCTGCTCAATCCTTCAAGCCCCATCTGCCCCGCATGTGGCAAAGTCTGCAGATTGCACATTGGATTTCTCAGCCCTCTCAGAACCCACCAA
312392_6	CATGCTCGTGGACGTGGCTCCACCACGAAGCAGCTCACTGTAGGTGGGCGGTTTCTGGGGTTTGCTTTGGCACATTGCAGTCTTGGTCATGGGCTACGGATGATCGTCGATGGGGAGAGAGGAAGGTCCAGCTGTGAGTG
312643_49	CATGCAAGGGCAAATAATAAGGATGCCTGGCATGTGTGGGTGGCAGGCGGAGCCCAGGACAGGATTAGGATGCAAACTCCAGAGGAGATGAGGCGAGATGGAGATGTGAGGGTGTGTGAAAGTGAATGGTGATGTGTCCC
312674_17	CATGCTCGTGAACTAATCTTTGGTAGGAAAAGAAATAAATGCCATGAACTTTGGGTTTTACTTAAGAAGATTAGAATCACTTCAGGAAATGATTGTTAGATCTGCAGAATAAGGGAATGATAAACTCTATCCGGTATTCG
313392_72	CATGCTGCATATAGTTGGGATAATGTCTTTGGGAAGATGTAGAGTAAAGGGTTAACATCAGAAGCACCTGATACTGATGTAGTTATGATGCAATGTCACATGCCTAAGAGATTGCGATCTGGTGGGAAGTACAACTTCATGTGGAG
314478_21	CATGCTAACAGGCTGCTCAGCGAAGAAAGGCCTACCCCTGGGTGAGAGTGCACTATACACGGCTCAACTATCACCAGATGTCCGAGTGACAGTGTCAGCGCAAACCCTCCTCGAGGCACTCCAGGGAGGTGGTCGTGGAT
316351_72	CATGCAGGTACATCAAGTGATTAGGAAGGCAAATGAAATACTGGCCTTATGAAAGGAGATGGAGTATAGAAGTAAGCAAGTCTTGCTACAACAGTGCAGAGCATTGGTGAGACCATAGCTAGAGTACTGCACAGTTTTGA
317780_27	CATGCAGGGGGGCAAACCTAACCGTTGTGCTGTGACCCATGCCAACACAGTACTCACCCTTCCCAACTGCAGGAGCGTTGCACCACATCGTGCACACTGATCCTTTCTGCCACCTCTTCCCAGGCGCGTTTCGTCATGTG
319259_25	CATGCTACGACCATGAGGAACACACGTGATGGAGCATACTGCAAAGCCCTCCTGACCTGACAAGGTATCTGAACCTCATTTTCAATAGGCTGATGGTCTGTTCGATGTTGGCCCTGATGCTTCCATGGCTGTCATTGTAT
320578_31	CATGCCACGACTTCAAGAGATGCTGGAACCTGGCAGCAGTCACCCAAGGTCAACAACAAAAAGCAGAGGTGAGTGTACCACTAAACCTTCTTCTTGCCACATGAACACTTTTTCTCAGCCGTAGAAGGCATCAAGATGAC
321650_109	CATGCCAGGAGCAGCACCAGGCATACCTAAAAATGAGGTGTCAACCTGGACAAGCCAAAACACAGGACTGAATGGATGTTTAAGTTAGTGGATGAGGTGCCAATCAAGTCTTGGAGGTGTCAAGCTTGTCGAGTGTTGTT
329708_34	CATGCACCTGGTGACCTGAACTTCAAGGGGAACTCGGAGGTGAGTGCACATAACCTTACGCAGCGCTCACCAGGATCGCCCGTAGGACATCAATGAAGAGGCACCACACATTCGAGGGAGGGCACAGGGAAGCTGCTTTT
329867_31	CATGCCTGCGGGATTGGCGCTCGATAAAGGGCAACAGGTGGTTTGAGGAGGTGTGAGGGTGAATCAGCGCATGATTGAAAGGCAGTTGGCGACCTTCTCTGTAGCTGCAGTGAGAGTGTTGCTGGGGTGAATGGCAGAAT
330032_26	CATGCTTGCTTTCAGTGATTGGTGTGCAAGGACACCCATGACCCTTTTTACATCAACATTTCCCAATCTATCACCATTTAAATAACACTCTGCCACTCTGCTTTTCCTACCAAAGTGGATAACTTCACACTTGTCCACGC
330669_55	CATGCCTATAGCCAAAGAGGATTGGAAAATAATCGTCATAACTTCTGTTATTTCCTCTTTTGATCTTTTTTAGCAGCCTGGAATACATTTCATCCTGCCTCTCTATTTTATCCACTTCCAAAGATGCAAAACCCCATAATAT
336749_40	CATGCATGAAGGGGCCTTCAGACTTAACCAAGAGAGGTTCTTAGGTCGCTTATGCTAACTCATGTGCCTCTCTCTTTGATCCTGCTGGAGGAGTACATCAGGATCATGGAGCCTGGTGATGTAATGGCTTACAAGGAGCA
338407_134	CATGCACAGTCTTTGGCGACACTGGTTCTTGGTCATCTGCAGGAATGAAAGGTTATGTCTATAGACCCTGGGTGTAGCTAGGTGCCAACCAGTGATAGCTTGCAGCCCCAGCCGCCCCTTCTTCCAGAGGGTGTTGCCCC
340595_27	CATGCTGCACTCTCCACAATCTGGCGCTGGAAAGGGGGAATGCAGTGGAGGAAGAAGAAATAGACACAGATGCTCTTGCTGCAGATGATGAGTCCAATAACAGTCCGAGGATGAGCACGCTCATGAGGGCGCTAAGGGGA
351687_105	CATGCAACCACCATCAGCAACACACAAACTGGGGGGTAATGGAGTGCGCCCACTGAGTGGTCCAGGCATCGGAAGTTTATTTTGAGAAGGCTCTCTCCCTTCTGGGGGCATGGCTACTATTATACCGCTGCTCAGCTTCTG
352164_72	CATGCTCTCCTGCACTCCACATTGAACCAGGGTAGATCCTCTTGCTTGATGGTAATGGTAGAGTGGGTGATATGCTGGCCTTGAGATTGGAAATCATGGCTGAATGATTCACACAGAATGTTGTGAATGGATGGCCAGTT
352448_34	CATGCTCAACTCCATCACTGATGCCATAGTTGGCCTCTAACAGTGTGTACATGAGAGGGGTGCATTGCAGCTCATCTCACTCTAGCTACCCTTTCTCCTCAAGGGGCATTTGGGCACCCATGGGGAGGAGGATAAGCAGG
354451_38	CATGCTGCATTCTCCACAACCTGGCACTGGCAAGGTGCGACCCACTGGAGGAAGAGGATCTTGAGGCAGCTCCACAGGTCATAAAGGATGAAACCCATGGTGAGTCAGAAGAGGAGCCCAGTGAGGAGAAAGCTGAGGGC
359927_9	CATGCATACACTCATGGATCTTCACTAGATCCTCCTGCACACTCTGCTAGACATCATGATAGCAGAGGACAAGGAAGCAGGAGGCAAAAAAGGCACCAAGAAAATCACTAAGAAGGCCCCACCAAAGAGTGGCAAGAAGA
361598_126	CATGCGAGTGTGGTCAGTGGGTGGATAGAGATGCAGGTCAGCTCAGATGGACAACTGAAAGTGAACCCCAGCAGGTAGCATTGTGAAGGCTCAGGATGTTGAGATGAGTGCAAAACATGAAGGATCCACGTGAGAGGGAG
370965_51	CATGCCATGCAGAGCCCTCTAACATGGCCCGACAATGTGGACTCATTCCCCGGACAGTCCCTTAAACATGCTCCCTGGACAGTCTTTCACCCTTCCCTGGACTGTCTGTTAAAGTTACCACCCCGCTTCCCAGGCTGTTT
371359_36	CATGCCCCTTGAGTGGGCATTGGCCCAATCCACCACTGCCTGATACAAGCTGGACATCAAAGTCACCCCCATTGACTTTTTCAGATTTAAAATATGACAGATCAACCTATCCATCAGTATTATTCTATTTGCCTTCTATT
371592_95	CATGCTGCACGCTCCATAATCTGGCGCTGGAAAGGGTGGACGCAATGGAGGAAGAAGCTGTAGACGCAGATGCTCTGGCTGCACACGATGAGTCTAGTAGTGAGTCTGAGGACGAGCACACTCAAGAGAACACTGAGGAG
371640_123	CATGCTTTATATATGCTGTTGTGAAACACGTTGGTGTGTTTTCCTGTTGACGTGGGTGGACAATCCATCGGGGGGTGGGGGTGGATGAGTTTGGTAGGCTGGTCTTATAATAATGTGCTGATATATTATGATGAGGTTCT
372991_51	CATGCCCTTCTGCACTCTTCATTGACCAGGGTTGATCCCCTGGCTTGATGGTAACGATAGAGTGGGGGATATGTCGGGCCATGAGGTTACAGATTGTGTTTGAGCACACAGCACCTCATGGTTGCCCCCTCTTGAGCTGC
375635_55	CATGCTGTGAGGGAGTTACTTCAACAGTTTGAATGGAACTTCTACTTACAATAGCTGTGTGAGGTACAGTGCTGATTTTGTTTCTCTTGCTTGCTTCTGTTTAACTTGTTTAATCCTCATCGCCAGTTTGTTTGATCCTA
376449_20	CATGCCATAAACCACCCTCTGGTGTGCCGTTACTGTCGGGCGCTGGCATCTGCTGCTCCTCAGATGTCTGCGACCTGAGCAAGGCCCTGGTGGTAAGTCTCGTCTTCTGCATGTCACACTTGTCAAGATGTGTTCTGCCC
377378_62	CATGCTGTGCTCTCCACAATCTTGCGCTGTAAAGGGGGGATGCAGTGGACGATGAAGACATCGAAGCAGTGGCTGCGGCTGCACATGATGACTCCAGCAGTGAGTCCGAGGATGAGCACACATAGGAGAATGCTGAGGGG
377551_6	CATGCGATGCACATGTTCCTCCAGGGTCCGGTACCTGTAGAGCTCCAGCAACTTCTGCTCCTCGGATGTCTGTGGCCTGAGCAAGGCCCTAACGATAAGTCCCGACTTCAGCACATCACACCTGTCCAGACGTGCTCTGGGTCAGG
380066_117	CATGCCGGCAGCCACATGTGTGCAGAAGATGAAAACAAAATACTGTCGATGCTGGAAATCTGAAATAAAAACTCAGCAGATCTGGCAGCATCTGTGGAGAGTGAAACGGAGTTAATGTTTTGAGTCAATATGATTCTTTT
380076_13	CATGCATTGTGACTTGATGATTGCATGTACTGATCTTTTGCCTTCCTCAAGGCCTCACCTTGTCTCCCTACCAGGTCCCCATCCATCAATGGCAAGCAAGGAGGTGCAAATGCACCTCAGGTTAACAGATAAACTGCCTG
385916_121	CATGCCCCCCTTCCCACTCACCAGTATGACACCAACATATATACTCTTTTTGGGGGGCTGGTAGCTTACTCAGTGTCAATCATCTACCTAACTACTCTAACCGATAGAAACAGGACAAGTGCTCCAAACATCAGGGTGGT
386665_11	CATGCAACCACTATCAGTGACACCCACTCTGGGCGGTACTGTAGTGCTCCTCCTGAACGGTCCAGGCATCGGGAGCGCATCTTCAGAAAGCCTATGGTCCTCTCTATCACTTCCCTTGATGAGGTATGACTCCTATTATG
386672_74	CATGCCATGGTCTTCATTATGGAGGAGTCCATGCAGAGCATGAGCACTGCGTTGACCCTCATGGCCAAGCACACTGCCTCCTCCATTGAGAGAGTAGCTGTAGGAACAGAATCAGGGGTCCCTGACCTCAGTTGGTCAGT
387858_8	CATGCTGCGTTCTCCATAATCTTGCGCTGGAAATGGGGGACACTGTGGACGATGAAGACGTCGACGCTGCGGCTGCACATGATGAGTCCAGCAGTGATCCGAGGATGAGCATGAACTGGGAAATGCTGAAGGGGTAGATG
392001_88	CATGCACTTCATTGTGACAGGATCGCAACAAGGAGCACTCCTGCTTCTCCAGGACTGACCAAAAAACTCCAGGTGTGTCATGGGCTGGGCTGAAACAACTCTCCCCACCCTTAGAGACTTTGTACAGAGACAGGCAGAGA
394155_50	CATGCTGTCGTTACCCTTCACTAATCTATCAGCTATGAGGGACTCCCAAGCACAGGTGTCGTCATTTTGCCTTCAAGGACCTCCTCACCCTCATCACTGTTGATGTCCTCCTCATCAAAGGAGACCTCCAGCTCCTCTCC
395609_22	CATGCCTCCCTTTACAGAGAGGGCTGCTGTGCTGTAAGGACCCTCTACCCTTTTCCCTTCTGCCACTGCACTGAGGACTGCCTTGAGGATGGGGTCTTGGGTTTGGATCGCCTTAAGGTCTGGGGTTAAAGCTACCTCTC
395672_23	CATGCTGGCTGGATTCTCATGGACATGGCTCCACCACGAAGCAGTACACAGAAGGTGGAAAGTCACCTTTGAGGGTCTGCTCACAACAACTGATGGTCAAGAGGGTGGAGAGGAAGGGCCAGCTGTGTTTGGGAGAGGAA
395973_12	CATGCCATCATGCTGAGTGGCAAGGACATGGACCATTCCTGCAATGGTGGTAAGGTTGCTGTGACTCATGTGAGGATCCAGCACCTCATCATCCCTCTCTCAACGCAACCGTGGGTGCTCTCTGTCCTGCTTTTGACTCT
400573_9	CATGCATCTGTACTGCTAGTGGAGATGGTGGGGTGCGTAGGGGTAGGGAGATGGGGTTGGGAGGATGCAGGGGGAGCACTCGTAAAGTCTTTAAATGAAGTTGAAAGATACCATTGCACATTATTCAGTGAAAATGAATA
401082_26	CATGCTGTTAGACCTGTTTTCGTTTCATACATACACGTGTTGCCTAACAGGTTGCAGACTGAATGTGTTCTGTTTATAACGAATGAGTATGTGCTGTTAGTAAAGTTAAAACCTTTTAATGCTTTAACATTGCACTTAGT
408428_136	CATGCTATTCTGGCAGCTGCCATGATGCTATCATCCACTGACAGTCACAAGTGCCACAACTTTAAATGGCACCAGCCAATGGCATCTGGGGATGGCTGCTAGGGGAGAAGGAATATCCCTTAAAGAGATGACTTCAGACA
409333_9	CATGCAGCGCTGCTTCATCATTTCAGACTGTGCTTTAATGACATAGTAAAGGCTGCCACCAGAGCTATCTATGTACCTGTTTAATGTTTAATCATTAATAACATTTTTGCATTACAACAAAAGACTGTTTGCCCCAATAG
410597_25	CATGCCTGAAGACATTCTCAATGGCGAACTTGCTGTTGGCACAAGACCAACAGGTTGCCCACGTCTGTGATACAAGGATGTCTGCAAGCGAGACCTCAAGTTGACTAGGATTGGAGTCGATACATGGGAAGTCTTTGCTG
411130_34	CATGCCACCTTGTTGATGGTCTCTGACAACTTCCGGGAACAGAAACAGCCAGACCTGCGAGGGATACCTCTACTCGGATAGCAGATAAATAGAGAGCGAGGCTTGGTGCCTTCACTCACCTTCCGGGAGCGGAGACAGCC
415159_129	CATGCGTGAAGGGGCCTTCAGACTTAGCCAAGAGAGGTTCTAAGGACACATATGCTAACCCACGTGTCACTCTCTTTGTCCCTGCTGGATGAGAACATCAAGATCATGGAGACTGATGATTTAACATTATGCCTCATGGT
416880_50	CATGCCCTCCTGCCTTGGCCTCCCTGCTGCACCAACTGAGCCCATACCTCTCCTCTTAAAGGTTTGTCTCTGGGGTGCTGCCTGCACCCACCTGGCCTCCTCTTCCTCCTGCCCCTCTCTTCCTCCTCAGAGGAGGTTCC
417344_8	CATGCCACTATAATGTAAAGGTGTTCGGCAGAGCAAGGGTTAACGTGAGACTGGAGAATAGCACTACACACAGTATGATATATATAGTCAGATGGTCATAGGCTGAGAGAACACTCTAGAGAGAGTTCTGGAACCAGTCT
420253_29	CATGCAAAGATGCCACTGATTTCCAGCACCGCTTCCACTGCACTTGTTAGCTGGGTATCCGTGGAGAGCCACCTCTGGTTCTCTGCCTCTCCCTTATGCTCTGTACTCTTTCTTCGTGCAAAAAGGAAAGGAAGAGAGAGA
421357_66	CATGCATGAAGGGGCCTTCAGACTTAACCAAGAGACATTCTTAGGATACATATGCTAACTCATGCGTCTGTCTCTTTGATCCTGCAGGAGGAGAACATCTAAATCATGGAGGCTGGTGATTTAGCGGTATGCCCCATGGC
424909_114	CATGCTGCACCCTGCCCCTGGCTCTGTCAATGGGGGATCCGCTGGAGGCCGAGGAAAGCGAGGCAAATCCACCGACTCAGGGAGGATGACTCAAGTAATGGCTCAGAGGTGGAGCCTGGGGAGGCATAGGCAAGGACTTT
425572_79	CATGCTTTTGCATTACTTGAGTGGGCATAGAAGCTTCAGAGGCCTGACACCAAGCCTATCAATGGTACTGCAGCTGAACGGTCTCAGCTGTGGATGAATGCTCACTTTTGACAAGCTTTTCCAAGTGCATGGCCACTTCC
430793_84	CATGCAGCCACGATCAGTGACACCCACTCTGGGGGCTATTGTAGAGCTCGTCCTGGATGGTCCAGGCATCAGAAGCGCATTTTAAGAAGACCAATGGTCCTCTCCACCACCGCTCTTGTGGAGGCATGACTTGTATTGTA
434339_47	CATGCTGATGCATATCCTGAATCCTGGTAGCAGTCATGATGCCTTTCTTCTTCATTAGTCCACTATACTATCAGTATCTAAACCAGCATGTCAAACCAGAGATCGACTGTGGCGTGCTATCGGCTTACTTTTTGATTCAC
435810_36	CATGCTAGGCCAAATGAGAAGGTTGCCAGACAGGCGTGTGTGCTAAGTGGAGCCATGGACGGGATGAGGAGGCTCTCTCCAGAGAAGATGCGGCCAGATGGAGATGTGAGGGTGTATGTGAGAGAGTGAGTGGTGATGTCC
437473_8	CATGCATCCTGTGTCCCCTTAGCTGCTGGGTGTGTTACAGTCTGTGTGGCCAAAGGCCTAGCTGACTTCTTATAGAGTCATAGAGATCTACAACACAGAAAAAGGCCCTTCAGCCCATTGAATCTGCACCGGTCAAACAA
442985_121	CATGCTGCGCTCTGCGCAATCTGGTGCTGGAAAGGGGAGATGCAGTGGAGGAAGAAGATATTGACGCAGCTGCTCTGGCGGCGGACAATGATTCCAGTAGTGAGCCCGAGGATGAGCTCACTCAGGAGAACGCTGAGGGG
443923_12	CATGCAGCCATGATCAGTGACTCCCGCTCTGGAAGGTATTGCAGGGCTCCCCTTGAACACTCCAGGCATCGGAAGCGTATCTTGAAAAGACCTACGGTCCTCTCTAACACCACCCTTGTGGAGGCATGATTCCTATTGTA
443983_53	CATGCATGTAGTCCTGTGTTGTAGTTTCACCAGGTTGATACCTCATTTTTAGGTATGCCAGATGCTGCTCCTGGCATTCTCTCCTGCATTTCTCATGAATCAGGGTTGATTCTGTGGCTTGATGGTAAAGGTAGAGAGAG
504622_78	CATGCTGAGCCCCAGGCTGATGATGAGACTCTGGTGTGGTCAGCAACACATCACCAGCTACAGCTGTGCGCTGTGTGCCCTAATGCTGTGGAATGGAGTTCAAAATGCAGAGGGTCTCTGTGGCTTCTCCACATCCTCCT
532434_48	CATGCTGCTTCAGGAAAGAGGTAGCAGCTTATTGCTTATATAGCAACCTTGGACTGAAAGAAAGTTGTCCAGGAAAATAAAAATCTTTCTCTCCAGGCGGTTAGATATGTTCCCAGTTGCCTCATTATGACCTGCATTCC
534396_104	CATGCACCTGTCAACCTGAACTTTGAGTGGAACTTGGAGGTGAGTGCACACAACCTTGCACAGCGATCGTGAGCATCGTCCATAGGACATCAGGGAAGACGCGCTGCACATTTGCGGGGGCCAAGTCTCTTTTGCCTGGC

## Sheet: Suppl File 2. Table 2
Table 2. SNP consensus sequence mapping of the 230 LDna identifed SOC loci (500_0.23) to the shortfin mako shark NCBI reference genome sequence JANJGN000000000.1;
Note: shortfin mako genome assembly JANJGN000000000.1 is comprised of 4,975,480,707 bp spanning 5558 contigs (JANJGN000000001.1 - JANJGN000005558.1); herein, only contigs with matches to the query consensus SNP sequences are listed.
Match information includes: mapping location of query sequence (consensus SNP) to subject sequence (shortfin mako contig identifier) along with pairwise identity (% of sequence match).
Geneious Prime Mapping Parameters: Map to Reference; Geneious Mapper; Custom Sensitivity; Fine Tuning: up to 5 iterations; Minimum mapping quality: 30; Allow Gaps; Maximum Per read Gaps: 10%; Maximum Mismatches Per Read: 10%; all other default settings.
Reference sequences: JANJGN01.1; JANJGN01.2; JANJGN01.3; JANJGN01.4; JANJGN01.5; JANJGN01.6; JANJGN01.7; JANJGN01.8; JANJGN01.9; JANJGN01.10;
	GenBank Accession Numbers
	JANJGN01.1	JANJGN01.1	JANJGN01.2	JANJGN01.2	JANJGN01.2	JANJGN01.3	JANJGN01.3	JANJGN01.3	JANJGN01.4	JANJGN01.4	JANJGN01.4	JANJGN01.5	JANJGN01.5	JANJGN01.5	JANJGN01.6	JANJGN01.6	JANJGN01.6	JANJGN01.6	ANJGN01.7	ANJGN01.7	ANJGN01.7	ANJGN01.7	JANJGN01.8	JANJGN01.8	JANJGN01.8	JANJGN01.8	JANJGN01.8	JANJGN01.8	JANJGN01.9	JANJGN01.9	JANJGN01.9	JANJGN01.9	JANJGN01.9	JANJGN01.9	JANJGN01.10	JANJGN01.10	JANJGN01.10	JANJGN01.10	JANJGN01.10	JANJGN01.10
SNP_ID (Locus Name)	JANJGN010000000.1	JANJGN010000002.1	JANJGN010003253.1	JANJGN010003803.1	JANJGN010005465.1	JANJGN010000003.1	JANJGN010000004.1	JANJGN010000005.1	JANJGN010000007.1	JANJGN010000008.1	JANJGN010000006.1	JANJGN010000009.1	JANJGN010000010.1	JANJGN010000011.1	JANJGN010000012.1	JANJGN010000013.1	JANJGN010000014.1	JANJGN010000015.1	JANJGN010000016.1	JANJGN010000017.1	JANJGN010000019.1	JANJGN010000020.1	JANJGN010000021.1	JANJGN010000022.1	JANJGN010000024.1	JANJGN010000026.1	JANJGN010000027.1	JANJGN010000028.1	JANJGN010000032.1	JANJGN010000033.1	JANJGN010000034.1	JANJGN010000036.1	JANJGN010000037.1	JANJGN010000067.1	JANJGN010000269.1	JANJGN010000375.1	JANJGN010000428.1	JANJGN010000478.1	JANJGN010000868.1	JANJGN010002104.1
289_78	57540159 - 57540298 (100%)
839_18	96856103 - 96856245 (100%)						73021417 - 73021559 (90.3%)		63978146 - 63978290 (89.7%)			46334839 - 46334983 (89.7%)
1575_11	9628746 - 9628885 (100%)								124289505 - 124289644 (91.4%)																							15998249 - 15998388 (92.1%)			16787 - 16926 (92.1%)
3129_75	143504948 - 143505079 (100%)
3163_80	145501132 - 145501274 (91.0%)																99828796 - 99828934 (100%)
3392_55	55677861 - 55678004 (100%)
6973_59												123068537 - 123068676 (95.0%)											46658778 - 46658918 (94.3%)										9810449 - 9810588 (92.1%)				337523 - 337662 (90.0%)
7010_18	24789732 - 24789879 (100%)					122333910 - 122334057 (89.3%)
7364_121	11621429 - 11621568 (100%)
7380_120	135729287 - 135729426 (100%)
8893_138	45573539 - 45573678 (100%)
10006_17		204004162 - 204004302 (99.3%)
10238_134	5944982 - 5945121 (99.3%)					124116339 - 124116478 (88.8%)
11367_91	8463588 - 8463727 (100%)
12132_17
12375_18	69916039 - 69916192 (100%)											131945567 - 131945720 (93.5%)					90047674 - 90047827 (94.8%)													14335980 - 14336134 (90.3%)										2002 - 2158 (89.2%)
13443_28	22909171 - 22909310 (92.9%)																	16674991 - 16675130 (90.0%)
14338_8	96868482 - 96868621 (99.3%)
16660_49	118947468 - 118947605 (99.3%)								181506545 - 181506684 (92.9%)																													337749 - 337888 (91.4%)
18741_64	123189566 - 123189705 (100%)
19841_74	71114688 - 71114827 (100%)
22527_122	55449767 - 55449906 (100%)
23521_22	63443166 - 63443305 (100%)
23577_34	108902097 - 108902236 (100%)
27509_99	60048224 - 60048363 (100%)
27724_61	29153918 - 29154057 (100%)
29911_68	29381957 - 29382096 (100%)
31982_85	116562028 - 116562171 (100%)
33457_41	30304396 - 30304535 (100%)																				39726163 - 39726300 (89.3%)						23564900 - 23565037 (89.4%)		11313237 - 11313376 (89.3%)
42293_35	84610255 - 84610394 (100%)
43183_41	50695520 - 50695659 (100%)
45150_74	115929023 - 115929162 (100%)
50168_23	41381660 - 41381799 (99.3%)
50970_23	56184130 - 56184269 (100%)
53540_44	86540217 - 86540356 (100%)
54503_120	5426274 - 5426413 (100%)													132182863 - 132183003 (90.8%)
55457_113	86830562 - 86830701 (100%)																						46280165 - 46280304 (90.0%)
56879_25	116216473 - 116216612 (100%)
60110_10	130533131 - 130533270 (99.3%)
62350_31	142831096 - 142831237 (100%)
62676_10	41415192 - 41415331 (99.3%)					204006636 - 204006775(92.9%)										31464988 - 31465127 (92.9%)															10205581 - 10205722 (89.4%)
66242_72	1732317 - 1732456 (99.3%)
66410_53	78828005 - 78828144 (100%)
67022_58	109162140 - 109162286 (100%)
68886_73	131275122 - 131275261 (100%)
69333_41	45440084 - 45440223 (100%)
71775_31	105406694 - 105406833 (100%)
74581_91	120203768 - 120203901 (94.3%)
79061_72	27105935 - 27106074 (100%)
80851_20	118535364 - 118535503 (100%)
81456_23	20616530 - 20616669 (99.3%)
84244_9	97463664 - 97463804 (100%)
86137_6	78421625 - 78421764 (100%)
92211_29	14388980 - 14389119 (100%)																									10508003 - 10508143 (95.0%)			18335095 - 18335234 (92.9%)
96401_87	69623123 - 69623262 (98.6%)
96981_19	42351768 - 42351907 (99.3%)													39621927 - 39622066 (95.0%)
98546_25	2187056 - 2187195 (100%)
98659_68	4805708 - 4805847 (99.3%)
104257_14	26834518 - 26834657 (100%)
107625_88	38710928 - 38711067 (99.3%)
109445_72	39184455 - 39184594 (100%)
110520_17	15650176 - 15650315 (100%)
111394_34								97757615 - 97757754 (100%)
113754_88	49902104 - 49902243 (100%)																44455211 - 44455347 (88.0%)
113956_91	113864845 - 113864984 (100%)
115249_115	106578360 - 106578499 (100%)
116933_22	53337358 - 53337497 (100%)
118936_66	80907650 - 80907789 (100%)		7965 - 8104 (90.7%)															124511319 - 124511458 (92.9%)										1097211 - 1097349 (92.9%)
120717_9	108598442 - 108598581 (100%)
120959_13	104159754 - 104159893 (100%)
127191_75	83888894 - 83889034 (100%)
127727_117	53628519 - 53628658 (99.3%)
127876_26	119125067 - 119125206 (98.6%)
128455_28	15491157 - 15491297 (99.3%)												81946282 - 81946421 (87.4%)
131238_30	97434727 - 97434866 (99.3%)
131608_87	88787798 - 88787937 (100%)
132179_12	3599228 - 3599367 (98.6%)
133885_13	102854750 - 102854889 (100%)																				78510992 - 78511134 (88.8%)
135361_135	108658691 - 108658830 (100%)
139345_42	10688738 - 10688877 (100%)
141656_10	130829989 - 130830128 (100%)
148831_53	53621207 - 53621346 (100%)
151106_115	32783042 - 32783181 (100%)
151800_51	63200347 - 63200487 (99.3%)						49332838 - 49332978 (90.1%)
157980_125	37173867 - 37174006 (100%)
161830_32	139556161 - 139556300 (97.9%)
162608_31	82951846 - 82951985 (100%)
165449_58	55906044 - 55906183 (100%)						154449492 - 154449632 (90.1%)							157576220 - 157576360 (90.1%)
167857_26	65634451 - 65634590 (100%)										134090893 - 134091033 (90.1%)												14207808 - 14207950 (89.5%)
171539_37	19021938 - 19022077 (100%)
172171_92	13156845 - 13156984 (100%)
173495_112	24818438 - 24818577 (100%)
174113_26	100362341 - 100362480 (99.3%)
174434_100	125630129 - 125630268 (100%)
176385_9	23388211 - 23388350 (100%)																			65033946 - 65034085 (92.1%)			46658778 - 46658918 (90.8%)														337523 - 337662 (85.0%)
177224_67	63443302 - 63443441 (99.3%)
183993_66	97396885 - 97397024 (100%)
190440_26	47107289 - 47107428 (97.9%)
190537_62	61644914 - 61645053 (100%)
191296_64	105628798 - 105628938 (100%)
193619_122	13526017 - 13526156 (99.3%)
198708_71	125398703 - 125398842 (100%)
201564_33	62317017 - 62317156 (100%)
203230_115	125840619 - 125840758 (100%)
205675_81	111804820 - 111804959 (99.3%)
206924_45
207464_102
208030_47	84851294 - 84851433 (100%)
212184_93	83511606 - 83511745 (100%)
215773_39						128825160 - 128825299 (100.0%)													51484904 - 51485037 (87.1%)
215807_112	57366070 - 57366209 (100%)
223034_133	58614206 - 58614345 (99.3%)
223876_75	41423609 - 41423748 (99.3%)
225674_60	129192450 - 129192590 (98.6%)
225850_6	4388405 - 4388544 (100%)
226304_27													9767365 - 9767515 (85.4%)										22671812 - 22671954 (99.3%)											658989 - 659139 (85.4%)
228566_15	122718920 - 122719059 (100%)
230403_111	12028455 - 12028594 (100%)													89488076 - 89488216 (88.8%)
230674_27	114435620 - 114435759 (100%)
233301_51	106621113 - 106621252 (100%)
233479_67	115276037 - 115276176 (98.6%)
235912_28	34410685 - 34410824 (99.3%)
236707_9	28123679 - 28123818 (99.3%)							133899772 - 133899911 (90.0%)			123039543 - 123039682 (90.0%)						120896565 - 120896701 (89.3%)
239789_40	20662028 - 20662167 (100%)
243346_112	47507706 - 47507845 (100%)
244275_72	139582218 - 139582357 (100%)
254399_70	38252097 - 38252238 (99.3%)
257298_55		57071887 - 57072026 (100%)
259547_122	88688408 - 88688549 (100%)
259817_50	45050635 - 45050774 (100%)
262246_73	28596640 - 28596779 (100%)
265475_31	12706975 - 12707114 (100%)																				100044358 - 100044497 (95.7%)															406651 - 406790 (92.9%)
265636_76	33569020 - 33569159 (100%)
265973_114	68970526 - 68970665 (100%)														93825720 - 93825859 (91.4%)									45060055 - 45060194 (90.0%)							10242470 - 10242609 (90.0%)
267959_116	21436686 - 21436825 (100%)			39579 - 39718 (90%)
268491_60	105076897 - 105077036 (100%)
269570_36	116604830 - 116604969 (99.3%)
269964_29	92926362 - 92926501 (99.3%)
270572_39	60777221 - 60777360 (97.1%)					138201630 - 138201768 (90.0%)								21726050 - 21726189 (90.7%)
272791_7	35127269 - 35127408 (100%)
276493_39	92677109 - 92677248 (100%)
276624_107										15017466 - 15017606 (100%)
277648_131	131347487 - 131347641 (99.4%)
279982_32	11461786 - 11461936 (100%)							24647825 - 24647975 (90.7%)			26432814 - 26432964 (91.4%)
281532_83	135393321 - 135393460 (100%)
283500_8							90931097 - 90931232 (88.6%)										31438028 - 31438167 (98.6%)
283942_41	34141683 - 34141822 (100%)													105169641 - 105169780 (90.0%)							104682806 - 104682937 (88.7%)
284891_31	58088394 - 58088533 (99.3%)																			15872757 - 15872900 (88.9%)
285839_83	29870366 - 29870505 (100%)
286781_35	45052846 - 45052985 (100%)
287935_130	79230016 - 79230155 (100%)
288080_26	50751918 - 50752058 (99.3%)
288498_22											56643683 - 56643822 (100%)
291901_80	56431724 - 56431864 (99.3%)
292980_101	54053731 - 54053870 (100%)											150706322 - 150706461 (92.1%)																					9810449 - 9810587 (85.7%)
294409_75	46116233 - 46116372 (98.6%)																																						121594 - 121734 (90.1%)
294855_42	48928007 - 48928146 (100%)
299824_13	72891388 - 72891527 (99.3%)
302125_54		80097354 - 80097493 (99.3%)
304151_48	78339326 - 78339465 (100%)
304920_49	28132943 - 28133083 (100%)
305011_19	121598380 - 121598519 (99.3%)							17258840 - 17258989 (92.1%)
310614_67						128807420 - 128807554 (100%)
311450_64																	125534533 - 125534679 (100%)
312392_6	116015879 - 116016018 (99.3%)
312643_49	102072016 - 102072155 (99.3%)						89046045 - 89046184 (90.0%)
312674_17	88342049 - 88342188 (100%)
313392_72	24953665 - 24953810 (100%)
314478_21	98987849 - 98987988 (100%)
316351_72	135341766 - 135341905 (98.6%)
317780_27	44812444 - 44812583 (100%)
319259_25	67153066 - 67153205 (100%)
320578_31	140637725 - 140637864 (100%)
321650_109	110892048 - 110892187 (100%)
329708_34	44248473 - 44248612 (97.9%)
329867_31	140518709 - 140518848 (97.9%)
330032_26	123310594 - 123310733 (98.6%)				19244 - 19383 (92.1%)						167317885 - 167318024 (93.6%)	4281228 - 4281367 (93.6%)
330669_55	23502737 - 23502878 (99.3%)
336749_40	14693778 - 14693917 (100%)
338407_134	75385170 - 75385309 (100%)
340595_27	69299249 - 69299388 (100%)
351687_105	23675666 - 23675806 (100%)
352164_72	84968876 - 84969015 (100%)
352448_34								110404706 - 110404845 (100%)
354451_38	92900012 - 92900151 (99.3%)							66680086 - 66680226 (90.1%)				19016567 - 19016706 (90.0%)
359927_9	8865238 - 8865377 (100%)
361598_126	59850475 - 59850614 (100%)
370965_51	81038996 - 81039135 (100%)
371359_36	35535819 - 35535958 (100%)
371592_95	105505036 - 105505175 (100%)
371640_123	88577155 - 88577294 (100%)
372991_51	128389327 - 128389466 (100%)
375635_55	95259666 - 95259805 (100%)										57699225 - 57699364 (92.1%)	138270231 - 138270370 (93.6%)							15714321 - 15714460 (92.9%)						3377260 - 3377399 (91.4%)
376449_20	120790742 - 120790881 (99.3%)
377378_62	121422961 - 121423100 (100%)								164561846 - 164561985 (93.6%)																				7892853 - 7892992 (90%)
377551_6	109950304 - 109950449 (99.3%)
380066_117	96412796 - 96412935 (99.3%)
380076_13	30305171 - 30305310 (100%)
385916_121	72264135 - 72264274 (99.3%)
386665_11	13143131 - 13143270 (100%)
386672_74								77218412 - 77218551 (100%)
387858_8
392001_88	34066050 - 34066189 (100%)
394155_50	14447732 - 14447871 (100%)
395609_22	18156885 - 18157024 (100%)																						14028578 - 14028717 (94.3%)
395672_23	60337459 - 60337598 (99.3%)										32426478 - 32426618 (90.1%)												111613083 - 111613222 (90.0%)
395973_12	118102125 - 118102264 (98.6%)
400573_9	67105412 - 67105551 (98.6%)
401082_26	40195259 - 40195398 (100%)
408428_136	4550984 - 4551123 (100%)
409333_9												62685207 - 62685346 (100%)
410597_25	103392686 - 103392825 (99.3%)
411130_34	28983834 - 28983973 (100%)
415159_129	104614228 - 104614367 (100%)
416880_50	223144650 - 223144794 (89.7%)					133261814 - 133261953 (100.0%)
417344_8	52164773 - 52164912 (99.3%)
420253_29	79906828 - 79906968 (100%)
421357_66	56271488 - 56271627 (100%)															98475397 - 98475536 (90%)						86614115 - 86614254 (90.0%)
424909_114	24562293 - 24562432 (100%)
425572_79	55055336 - 55055475 (90.7%)																				15278909 - 15279048 (99.3%)			25590139 - 25590278 (90.0%)
430793_84	124754578 - 124754717 (98.6%)
434339_47	106601574 - 106601713 (99.3%)
435810_36	117187512 - 117187652 (99.3%)													55838143 - 55838277 (89.4%)							97463538 - 97463678 (86.2%)						21463161 - 21463301 (90.1%)
437473_8	112047421 - 112047560 (100%)
442985_121	58138674 - 58138815 (100%)												33973558 - 33973696 (90.0%)										25706072 - 25706210 (90.7%)
443923_12	126036192 - 126036331 (100%)
443983_53	45332679 - 45332818 (100%)
504622_78	96409653 - 96409792 (100%)
532434_48	118113344 - 118113483 (100%)
534396_104	66381151 - 66381290 (100%)

## Sheet: Suppl File 2. Table 3
	Table 3. Top three chromosomal matches of shortfin mako shark SOC consensus sequences to white shark chromosomes (according to E value) possessing percent identities ≥ 95% and bitscores ≥200 using NCBI Blastn.
	Blastn parameters include: Refseq_Genome database
	SNP_ID: mako SOC cocensus sequence name;
	location_NCBI_ID: species and NCBI Genbank Accession Number of Subject Match (white shark chromosomes only);
	Query Length: query length of mako SOC consensus sequence;
	bitsocre: Blastn bitscore
	Query Coverage (%)
	E value: Expect Value
	Percent Identity (%)
	Identities: number of nucleotide matches between alignment of query sequence and the NCBI subject match expressed as a fraction;
	Gaps: number of gaps between alignment of query sequence and NCBI subject match expressed as a fraction;
	Start, End: Nucleotide position of start and end of query match to subject;
	Notes: Notes on Blastn match
	Genomic Feature, Product, Distance of SNP locus to genomic feature: BEDOPS identified closes annotated feature (and associated product and distance in nucleotides) within the white shark genome to the anchored mako consensus sequene (per Blastn)
	Human Entrez Gene ID: Entrez gene ID of the human homolog of the identified white shark annotated feature (if available);
	Panther Go-Slim Biological Function: Identified Panther Go-Slim Biological Function associated with Human Gene Entrez ID
	General PantherDB Biological Process: General Category of Panther Go-Slim Biological Function
SNP_ID	location_NCBI_ID	Query Length	bitscore	Query Coverage (%)	E value	Percent Identity (%)	Identities	Gaps	Start	End	Notes	Genomic Feature	Product	Distance of SNP locus to genomic feature	Human Entrez Gene ID	Panther Go-Slim Biological Function	General PantherDB Biological Process
289_78	white shark; NC_054467.1 (chr1)	140	237	100	2e-60	97.14	136/140	0/140	87457127	87457266	No match to any other chromosome with percent identity above 95% and a bitscore above 200	ank2b	ankyrin 2b, neuronal, transcript variant X4	0
839_18	white shark; NC_054467.1 (chr1)	143	248	100	7e-64	97.9	140/143	0/143	47679211	47679353	No match to any other chromosome with percent identity above 95% and a bitscore above 200	LOC121270796	transmembrane protein 144-like	0
1575_11	white shark; NC_054467.1 (chr1)	140	226	100	3e-57	95.71	134/140	0/140	134803035	134803174	No match to any other chromosome with percent identity above 95% and a bitscore above 200	dthd1	death domain containing 1	0	GeneID:401124	none listed
3129_75	white shark; NC_054467.1 (chr1)	140	248	0.97	7e-64	99.27	136/137	0/137	10917949	10918085	No match to any other chromosome with percent identity above 95% and a bitscore above 200	LOC121277059	serine-rich coiled-coil domain-containing protein 1-like	-87142
3163_80	white shark; NC_054478.1 (chr12)	144	267	100	2e-69	100	144/144	0/144	55692499	55692642	No match to any other chromosome with percent identity above 95% and a bitscore above 200	cfap221	cilia and flagella associated protein 221, transcript variant X3	0	GeneID:200373	motile cilium assembly	Cellular Process
3392_55	white shark; NC_054467.1 (chr1)	144	239	100	4e-61	96.53	139/144	0/144	89322569	89322712	No match to any other chromosome with percent identity above 95% and a bitscore above 200	ugt8	UDP glycosyltransferase 8	0	GeneID:7368	ceramide biosynthetic process; glycosphingolipid biosynthetic process	Cellular Process; Metabolic Process
6973_59	white shark; NC_054467.1 (chr1)	140	254	100	2e-65	99.29	139/140	0/140	38277751	38277890	Matches to three different chromosomes above 95% and with >200 bitscore	LOC121292510	uncharacterized LOC121292510	-423282
6973_59	white shark; NC_054482.1 (chr16)	140	224	100	1e-56	95.68	133/139	0/139	20637632	20637770		astn1	astrotactin 1	0	GeneID:460	cell-cell adhesion; neuron migration	Biological Regulation; Cellular Process; Developmental Process; Multicellular Organismal Process
6973_59	white shark; NC_054475.1 (chr9)	140	217	100	2e-54	95.56	129/135	0/135	47414294	47414428		trnag-gcc_55	tRNA-Gly	-105197
7010_18	white shark; NC_054467.1 (chr1)	148	235	100	6e-60	95.27	141/148	0/148	119719835	119719982	No match to any other chromosome with percent identity above 95% and a bitscore above 200	kcnip4a	potassium voltage-gated channel interacting protein 4a, transcript variant X3	0
7364_121	white shark; NC_054467.1 (chr1)	140	209	100	3e-52	94.78	127/134	0/134	132854887	132855020	No match to any other chromosome with percent identity above 95% and a bitscore above 200	arap2	ArfGAP with RhoGAP domain, ankyrin repeat and PH domain 2, transcript variant X2	1390284	GeneID:116984	none listed
7380_120	white shark; NC_054467.1 (chr1)	140	226	100	3e-57	95.71	134/140	0/140	1667311	1667450	No match to any other chromosome with percent identity above 95% and a bitscore above 200	LOC121277425	sodium/hydrogen exchanger 9B2-like, transcript variant X7	0
8893_138	white shark; NC_054467.1 (chr1)	140	244	98	9e-63	98.55	136/138	0/138	99304950	99305087	No match to any other chromosome with percent identity above 95% and a bitscore above 200	cfap299	cilia and flagella associated protein 299, transcript variant X2	0	GeneID:255119	none listed
10006_17	white shark; NC_054468.1 (chr2)	141	250	100	2e-64	98.58	139/141	0/141	39633196	39633336	No match to any other chromosome with percent identity above 95% and a bitscore above 200	mcf2l2	MCF.2 cell line derived transforming sequence-like 2	9004	GeneID:23101	none listed
10238_134	white shark; NC_054467.1 (chr1)	140	241	100	1e-61	97.86	137/40	2/140	138485803	138485940	No match to any other chromosome with percent identity above 95% and a bitscore above 200	ube2kb	ubiquitin-conjugating enzyme E2Kb (UBC1 homolog, yeast), transcript variant X3	0
11367_91	white shark; NC_054467.1 (chr1)	140	239	97	4e-61	97.84	136/139	2/139	135960242	135960380	No match to any other chromosome with percent identity above 95% and a bitscore above 200	LOC121275349	NACHT and WD repeat domain-containing protein 2	0
12132_17	white shark; NC_054467.1 (chr1)	153	265	99	8e-69	98.03	149/152	0/152	39612169	39612320	No match to any other chromosome with percent identity above 95% and a bitscore above 200	LOC121283848	NEDD4 family-interacting protein 1-like, transcript variant X4	0
12375_18	NC_054472.1 (chr6)	154	243	100	4e-62	95.97	143/149	0/149	113019287	113019435	Matches to >3 different chromosomes above 95% and with >200 bitscore; top three matches	LOC121278821	coiled-coil domain-containing protein 178	-125913
12375_18	white shark; NC_054467.1 (chr1)	154	241	100	1e-61	95.95	142/148	0/148	74570103	74570250		zbtb49	zinc finger and BTB domain containing 49, transcript variant X5	-4542	GeneID:166793	negative regulation of transcription by RNA polymerase II; regulation of cytokine production; regulation of immune system process	Biological Regulation
12375_18	NC_054468.1 (chr2)	154	241	100	1e-61	95.36	144/151	0/151	50314185	50314335		pex5la	peroxisomal biogenesis factor 5-like a	0
13443_28	white shark; NC_054467.1 (chr1)	140	237	100	2e-60	97.14	136/140	0/140	121573199	121573338	No match to any other chromosome with percent identity above 95% and a bitscore above 200	adgra3	adhesion G protein-coupled receptor A3	-126203	GeneID:166647	cell surface receptor signaling pathway	Biological Regulation; Cellular Process; Immune System Process; Response to Stimulus
14338_8	white shark; NC_054467.1 (chr1)	140	254	100	2e-65	99.29	139/140	0/140	47666702	47666841	No match to any other chromosome with percent identity above 95% and a bitscore above 200	LOC121270796	transmembrane protein 144-like	0
16660_49	white shark; NC_054467.1 (chr1)	140	241	100	1e-61	97.86	137/140	1/140	26368789	26368927	No match to any other chromosome with percent identity above 95% and a bitscore above 200	LOC121285736	U5 spliceosomal RNA	-136435
18741_64	No match with a percent identity above 95%
19841_74	white shark; NC_054467.1 (chr1)	140	254	100	2e-65	99.29	139/140	0/140	73364519	73364658	No match to any other chromosome with percent identity above 95% and a bitscore above 200	cfi	LOW QUALITY PROTEIN: complement factor I	-13604	GeneID:3426	none listed
22527_122	white shark; NC_054467.1 (chr1)	140	241	100	1e-61	97.86	137/140	1/140	89537157	89537295	No match to any other chromosome with percent identity above 95% and a bitscore above 200	LOC121283266	dolichyl-diphosphooligosaccharide--protein glycosyltransferase subunit 4-like	24234
23521_22	white shark; NC_054467.1 (chr1)	140	231	100	7e-59	96.43	135/140	0/140	81183901	81184040	No match to any other chromosome with percent identity above 95% and a bitscore above 200	xhmx4	H6 family homeobox 4	-229315	--
23577_34	white shark; NC_054467.1 (chr1)	140	248	100	7e-64	98.57	138/140	0/140	36368028	36368167	No match to any other chromosome with percent identity above 95% and a bitscore above 200	LOC121292460	protocadherin Fat 4	1045716	--
27509_99	white shark; NC_054467.1 (chr1)	140	231	100	7e-59	96.43	135/140	0/140	84549031	84549170	No match to any other chromosome with percent identity above 95% and a bitscore above 200	pitx2	pituitary homeobox 2	-457548	GeneID:5308	regulation of transcription by RNA polymerase II; anatomical structure morphogenesis	Biological Regulation; Developmental Process
27724_61	No match with a percent identity above 95%
29911_68	white shark; NC_054467.1 (chr1)	140	243	100	3e-62	97.86	137/140	0/140	115360505	115360644	No match to any other chromosome with percent identity above 95% and a bitscore above 200	LOC121275018	probable N-acetyltransferase 16	-774
31982_85	white shark; NC_054467.1 (chr1)	144	267	100	2e-69	100	144/144	0/144	28750513	28750656	No match to any other chromosome with percent identity above 95% and a bitscore above 200	slc7a11	solute carrier family 7 member 11	151929	GeneID:23657	amino acid transmembrane transport	Cellular Process; Localization
33457_41	white shark; NC_054467.1 (chr1)	140	259	100	3e-67	100	140/140	0/140	114416973	114417112	No match to any other chromosome with percent identity above 95% and a bitscore above 200	LOC121279262	prominin-1-A-like	-17289
42293_35	white shark; NC_054467.1 (chr1)	140	222	100	4e-56	98.41	124/126	0/126	59840255	59840380	No match to any other chromosome with percent identity above 95% and a bitscore above 200	frem3	FRAS1-related extracellular matrix protein 3	-43096	GeneID:166752	anatomical structure morphogenesis	Biological Regulation; Developmental Process
43183_41	white shark; NC_054467.1 (chr1)	140	254	100	2e-65	99.29	139/140	0/140	94294321	94294460	No match to any other chromosome with percent identity above 95% and a bitscore above 200	mad2l1	MAD2 mitotic arrest deficient-like 1 (yeast)	-354222	GeneID:4085	mitotic spindle assembly checkpoint signaling	Biological Regulation; Cellular Process; Response to Stimulus
45150_74	white shark; NC_054467.1 (chr1)	140	241	100	1e-61	97.84	136/139	0/139	29380401	29380539	No match to any other chromosome with percent identity above 95% and a bitscore above 200	LOC121284445	N/A	-108234
50168_23	white shark; NC_054467.1 (chr1)	140	243	100	3e-62	97.86	137/140	0/140	103435738	103435877	No match to any other chromosome with percent identity above 95% and a bitscore above 200	mapk10	mitogen-activated protein kinase 10, transcript variant X7	-22135	GeneID:5602	JNK cascade	Biological Regulation; Cellular Process; Response to Stimulus
50970_23	white shark; NC_054467.1 (chr1)	140	248	100	7e-64	98.57	138/140	0/140	88804307	88804446	No match to any other chromosome with percent identity above 95% and a bitscore above 200	arsj	arylsulfatase family, member J	21848	GeneID:79642	none listed
53540_44	white shark; NC_054467.1 (chr1)	140	237	100	2e-60	97.14	136/140	0/140	57224031	57224170	No match to any other chromosome with percent identity above 95% and a bitscore above 200	naf1	nuclear assembly factor 1 homolog (S. cerevisiae), transcript variant X1	0	GeneID:92345
54503_120	white shark; NC_054467.1 (chr1)	140	254	100	2e-65	99.29	139/140	0/140	139003729	139003868	No match to any other chromosome with percent identity above 95% and a bitscore above 200	rhoh	ras homolog family member H, transcript variant X1	9554	GeneID:399
55457_113	white shark; NC_054467.1 (chr1)	140	231	100	7e-59	96.43	135/140	0/140	56941058	56941197	No match to any other chromosome with percent identity above 95% and a bitscore above 200	naf1	nuclear assembly factor 1 homolog (S. cerevisiae), transcript variant X2	63912	GeneID:92345
56879_25	white shark; NC_054467.1 (chr1)	140	231	100	7e-59	96.43	135/140	0/140	29093436	29093575	No match to any other chromosome with percent identity above 95% and a bitscore above 200	slc7a11	solute carrier family 7 member 11	0	GeneID:23657	amino acid transmembrane transport	Cellular Process; Localization
60110_10	white shark; NC_054467.1 (chr1)	140	231	100	7e-59	96.43	135/140	0/140	14601323	14601462	No match to any other chromosome with percent identity above 95% and a bitscore above 200	hadh	hydroxyacyl-CoA dehydrogenase, transcript variant X2	0	GeneID:3033	fatty acid beta-oxidation	Cellular Process; Metabolic Process
62350_31	white shark; NC_054467.1 (chr1)	140	195	80	1e-47	97.37	111/114	0/114	10207916	10208029	Only match overall	grid2	glutamate receptor, ionotropic, delta 2	0	GeneID:2895	synaptic transmission, glutamatergic; modulation of chemical synaptic transmission	Biological Regulation; Cellular Process
62676_10	white shark; NC_054467.1 (chr1)	140	209	100	3e-52	93.57	131/140	0/140	103402510	103402649	No match above 95%; best match only	mapk10	mitogen-activated protein kinase 10, transcript variant X7	0	GeneID:5602	JNK cascade	Biological Regulation; Cellular Process; Response to Stimulus
66242_72	white shark; NC_054467.1 (chr1)	140	231	97	7e-59	97.08	133/137	0/137	142734933	142735069	No match to any other chromosome with percent identity above 95% and a bitscore above 200	grxcr1a	glutaredoxin domain-containing cysteine-rich protein 1	-203707
66410_53	white shark; NC_054467.1 (chr1)	140	237	100	2e-60	97.14	136/140	0/140	65531690	65531829	No match to any other chromosome with percent identity above 95% and a bitscore above 200	nr3c2	nuclear receptor subfamily 3, group C, member 2, transcript variant X3	-20142	GeneID:4306	regulation of transcription by RNA polymerase II	Biological Regulation
67022_58	white shark; NC_054467.1 (chr1)	147	267	100	2e-69	99.32	146/147	0/147	36111812	36111958	No match to any other chromosome with percent identity above 95% and a bitscore above 200	LOC121280723	probable protein S-acyltransferase 23	-989969
68886_73	white shark; NC_054467.1 (chr1)	140	248	100	7e-64	98.57	138/140	0/140	13834714	13834853	No match to any other chromosome with percent identity above 95% and a bitscore above 200	tbck	TBC1 domain containing kinase, transcript variant X2	0	GeneID:93627	activation of GTPase activity	Biological Regulation
69333_41	No match with a percent identity above 95%
71775_31	white shark; NC_054467.1 (chr1)	140	254	100	2e-65	99.29	139/140	0/140	39897094	39897233	No match to any other chromosome with percent identity above 95% and a bitscore above 200	LOC121270422	late histone H2B.L4-like	-101119
74581_91	white shark; NC_054467.1 (chr1)	140	226	100	3e-57	96.43	135/140	5/140	25098797	25098931	No match to any other chromosome with percent identity above 95% and a bitscore above 200	LOC121269838	N/A	-614377
79061_72	white shark; NC_054467.1 (chr1)	140	226	98	3e-57	98.44	126/128	0/128	117622447	117622574	No match to any other chromosome with percent identity above 95% and a bitscore above 200	LOC121286061	5S ribosomal RNA	-80631
80851_20	white shark; NC_054467.1 (chr1)	140	237	100	2e-60	97.14	136/140	0/140	26778957	26779096	No match to any other chromosome with percent identity above 95% and a bitscore above 200	LOC121285736	U5 spliceosomal RNA	-546603
81456_23	white shark; NC_054467.1 (chr1)	140	243	100	3e-62	97.86	137/140	0/140	123861753	123861892	No match to any other chromosome with percent identity above 95% and a bitscore above 200	LOC121275256	sodium-dependent phosphate transport protein 2B-like	40979
84244_9	white shark; NC_054467.1 (chr1)	141	233	100	2e-59	96.45	136/141	0/141	47026528	47026668	Matches to >3 different chromosomes above 95% and with >200 bitscore; top three matches	rxfp1	relaxin family peptide receptor 1	0	GeneID:59350	hormone-mediated signaling pathway; adenylate cyclase-activating G protein-coupled receptor signaling pathway; positive regulation of adenylate cyclase activity	Biological Regulation; Cellular Process; Response to Stimulus
84244_9	NC_054473.1 (chr7)	141	219	100	6e-55	95	133/140	1/140	148803956	148804095		LOC121280131	cytochrome b-c1 complex subunit Rieske, mitochondrial	-132536
84244_9	NC_054491.1 (chr25)	141	219	98	6e-55	95	133/140	1/140	26049671	26049810		LOC121269527	uncharacterized LOC121269527, transcript variant X3	-21164
86137_6	white shark; NC_054467.1 (chr1)	140	243	100	3e-62	97.86	137/140	0/140	65936550	65936689	No match to any other chromosome with percent identity above 95% and a bitscore above 200	nr3c2	nuclear receptor subfamily 3, group C, member 2, transcript variant X3	-425002	GeneID:4306	regulation of transcription by RNA polymerase II	Biological Regulation
92211_29	NC_054482.1 (chr16)	140	226	100	3e-57	95.71	134/140	0/140	6648277	6648416	Matches to >3 different chromosomes above 95% and with >200 bitscore; top three matches	LOC121289254	uncharacterized LOC121289254	51074
92211_29	NC_054475.1 (chr9)	140	224	100	3e-56	96.32	131/136	0/136	129399350	129399485		LOC121282474	histone H2B-like	-413660
92211_29	white shark; NC_054467.1 (chr1)	140	220	100	1e-55	95	133/140	0/140	130145850	130145989		LOC121282029	ATP synthase subunit g, mitochondrial-like	-23824
96401_87	white shark; NC_054467.1 (chr1)	140	243	100	3e-62	97.86	137/140	0/140	74841456	74841595	No match to any other chromosome with percent identity above 95% and a bitscore above 200	ablim2	actin binding LIM protein family, member 2	6044	GeneID:84448	plasma membrane bounded cell projection assembly	Biological Regulation; Cellular Process
96981_19	white shark; NC_054467.1 (chr1)	140	226	100	3e-57	95.71	134/140	0/140	102481353	102481492	No match to any other chromosome with percent identity above 95% and a bitscore above 200	LOC121284718	uncharacterized LOC121284718	101607
98546_25	white shark; NC_054467.1 (chr1)	140	248	100	7e-64	98.57	138/140	0/140	142281297	142281436	No match to any other chromosome with percent identity above 95% and a bitscore above 200	atp8a1	ATPase phospholipid transporting 8A1, transcript variant X3	-73515	GeneID:10396	phospholipid translocation	Biological Regulation; Cellular Process; Localization
98659_68	white shark; NC_054467.1 (chr1)	140	254	100	2e-65	99.29	139/140	0/140	139633494	139633633	No match to any other chromosome with percent identity above 95% and a bitscore above 200	rbm47	RNA binding motif protein 47, transcript variant X8	-44584	GeneID:54502	none listed
104257_14	white shark; NC_054467.1 (chr1)	140	243	100	3e-62	97.86	137/140	0/140	117893554	117893693	No match to any other chromosome with percent identity above 95% and a bitscore above 200	LOC121286061	5S ribosomal RNA	-351738
107625_88	white shark; NC_054467.1 (chr1)	140	226	100	3e-57	95.74	135/141	1/141	106017810	106017950	No match to any other chromosome with percent identity above 95% and a bitscore above 200	shroom3	shroom family member 3, transcript variant X6	-23402	GeneID:57619	actin filament organization	Biological Regulation; Cellular Process
109445_72	white shark; NC_054467.1 (chr1)	140	237	100	2e-60	97.14	136/140	0/140	105559855	105559994	No match to any other chromosome with percent identity above 95% and a bitscore above 200	LOC121274395	protein Shroom3-like	0
110520_17	white shark; NC_054467.1 (chr1)	140	248	100	7e-64	98.57	138/140	0/140	128887262	128887401	No match to any other chromosome with percent identity above 95% and a bitscore above 200	pcdh7b	protocadherin-7b	365081
111394_34	NC_054472.1 (chr6)	140	237	100	2e-60	97.14	136/140	0/140	100895613	100895752	No match to any other chromosome with percent identity above 95% and a bitscore above 200	LOC121279325	uncharacterized LOC121279325	-8207
113754_88	white shark; NC_054467.1 (chr1)	140	228	100	9e-58	95.8	137/143	3/143	95074314	95074456	No match to any other chromosome with percent identity above 95% and a bitscore above 200	prdm5	PR domain containing 5, transcript variant X5	0	GeneID:11107	negative regulation of DNA-templated transcription	Biological Regulation
113956_91	white shark; NC_054467.1 (chr1)	140	237	100	2e-60	97.14	136/140	0/140	31444886	31445025	No match to any other chromosome with percent identity above 95% and a bitscore above 200	LOC121284965	alpha-1,3-mannosyl-glycoprotein 4-beta-N-acetylglucosaminyltransferase B-like, transcript variant X4	0
115249_115	white shark; NC_054467.1 (chr1)	140	248	100	7e-64	98.57	138/140	0/140	38679778	38679917	No match to any other chromosome with percent identity above 95% and a bitscore above 200	LOC121270347	GPI-anchored hemophore cfmA-like	270833
116933_22	white shark; NC_054467.1 (chr1)	140	248	100	7e-64	98.57	138/140	0/140	91696290	91696429	No match to any other chromosome with percent identity above 95% and a bitscore above 200	ndst3	N-deacetylase/N-sulfotransferase (heparan glucosaminyl) 3	0	GeneID:9348	proteoglycan biosynthetic process; sulfur compound metabolic process; polysaccharide biosynthetic process	Cellular Process; Metabolic Process
118936_66	white shark; NC_054467.1 (chr1)	140	254	100	2e-65	99.29	139/140	0/140	63455020	63455159	No match to any other chromosome with percent identity above 95% and a bitscore above 200	ttc29	tetratricopeptide repeat domain 29	0	GeneID:83894	none listed
120717_9	white shark; NC_054467.1 (chr1)	140	220	100	2e-55	95	133/140	0/140	36681363	36681502	No match to any other chromosome with percent identity above 95% and a bitscore above 200	LOC121292460	protocadherin Fat 4	732381
120959_13	white shark; NC_054467.1 (chr1)	140	233	100	2e-59	96.48	137/142	2/142	41157380	41157521	No match to any other chromosome with percent identity above 95% and a bitscore above 200	spata5	spermatogenesis associated 5, transcript variant X3	0	NCBI official symbol: AFG2A; GeneID:166378	none listed
127191_75	white shark; NC_054467.1 (chr1)	141	250	100	2e-64	98.58	139/141	0/141	60473224	60473364	No match to any other chromosome with percent identity above 95% and a bitscore above 200	LOC121280220	uncharacterized LOC121280220, transcript variant X2	-182520
127727_117	white shark; NC_054467.1 (chr1)	140	254	100	2e-65	99.29	139/140	0/140	91407350	91407489	No match to any other chromosome with percent identity above 95% and a bitscore above 200	LOC121285952	U6atac minor spliceosomal RNA	50201
127876_26	white shark; NC_054467.1 (chr1)	140	243	100	3e-62	97.86	137/140	0/140	26184128	26184267	No match to any other chromosome with percent identity above 95% and a bitscore above 200	LOC121285736	U5 spliceosomal RNA	47975
128455_28	No match with a percent identity above 95%
131238_30	white shark; NC_054467.1 (chr1)	140	259	100	3e-67	100	140/140	0/140	47053414	47053553	No match to any other chromosome with percent identity above 95% and a bitscore above 200	rxfp1	relaxin family peptide receptor 1	0	GeneID:59350	hormone-mediated signaling pathway; adenylate cyclase-activating G protein-coupled receptor signaling pathway; positive regulation of adenylate cyclase activity	Biological Regulation; Cellular Process; Response to Stimulus
131608_87	white shark; NC_054467.1 (chr1)	140	237	97	2e-60	97.81	134/137	0/137	54925341	54925477	No match to any other chromosome with percent identity above 95% and a bitscore above 200	fstl5	follistatin-like 5, transcript variant X1	0	GeneID:56884	multicellular organism development; cell differentiation; regulation of BMP signaling pathway	Biological Regulation; Cellular Process; Developmental Process; Immune System Process; Multicellular Organismal Process
132179_12	white shark; NC_054467.1 (chr1)	140	243	100	3e-62	97.86	137/140	0/140	140849209	140849348	No match to any other chromosome with percent identity above 95% and a bitscore above 200	LOC121287879	LIM and calponin homology domains-containing protein 1-like, transcript variant X15	0
133885_13	white shark; NC_054467.1 (chr1)	140	248	100	7e-64	98.57	138/140	0/140	42449312	42449451	No match to any other chromosome with percent identity above 95% and a bitscore above 200	adad1	adenosine deaminase domain-containing protein 1	18124	GeneID:132612	RNA processing; adenosine to inosine editing	Biological Regulation; Cellular Process; Metabolic Process
135361_135	white shark; NC_054467.1 (chr1)	140	237	100	2e-60	97.14	136/140	0/140	36616145	36616284	No match to any other chromosome with percent identity above 95% and a bitscore above 200	LOC121292460	protocadherin Fat 4	797599
139345_42	white shark; NC_054467.1 (chr1)	140	259	100	3e-67	100	140/140	0/140	133720774	133720913	No match to any other chromosome with percent identity above 95% and a bitscore above 200	arap2	ArfGAP with RhoGAP domain, ankyrin repeat and PH domain 2, transcript variant X2	524391	GeneID:116984	none listed
141656_10	white shark; NC_054467.1 (chr1)	140	219	100	6e-55	95	133/140	1/140	14308778	14308916	No match to any other chromosome with percent identity above 95% and a bitscore above 200	papss1	3'-phosphoadenosine 5'-phosphosulfate synthase 1	64661	GeneID:9061	sulfur compound metabolic process; purine ribonucleotide biosynthetic process; oxoacid metabolic process	Cellular Process; Metabolic Process
148831_53	white shark; NC_054467.1 (chr1)	140	243	100	3e-62	97.86	137/140	0/140	91414688	91414827	No match to any other chromosome with percent identity above 95% and a bitscore above 200	LOC121285952	U6atac minor spliceosomal RNA	42863
151106_115	No match with a percent identity above 95%
151800_51	white shark; NC_054467.1 (chr1)	141	239	100	4e-61	97.16	137/141	0/141	81429267	81429407	No match to any other chromosome with percent identity above 95% and a bitscore above 200	cpz	carboxypeptidase Z	279024	GeneID:8532	protein processing; peptide metabolic process	Cellular Process; Localization; Metabolic Process
157980_125	white shark; NC_054467.1 (chr1)	140	244	98	9e-63	98.55	136/138	0/138	107593396	107593533	No match to any other chromosome with percent identity above 95% and a bitscore above 200	LOC121280444	uncharacterized LOC121280444	0
161830_32	white shark; NC_054467.1 (chr1)	140	259	100	3e-67	100	140/140	0/140	6952128	6952267	No match to any other chromosome with percent identity above 95% and a bitscore above 200	stpg2	sperm-tail PG-rich repeat-containing protein 2	-22826	GeneID:285555	none listed
162608_31	white shark; NC_054467.1 (chr1)	140	248	100	7e-64	98.57	138/140	0/140	61448705	61448844	No match to any other chromosome with percent identity above 95% and a bitscore above 200	otud4	OTU deubiquitinase 4, transcript variant X4	0	GeneID:54726	negative regulation of signal transduction; regulation of innate immune response; protein deubiquitination; regulation of protein modification process; negative regulation of immune system process	Biological Regulation; Metabolic Process
165449_58	white shark; NC_054467.1 (chr1)	140	220	100	2e-55	95	133/140	0/140	89085557	89085696	No match to any other chromosome with percent identity above 95% and a bitscore above 200	LOC121285895	N/A	-25563
167857_26	No match with a percent identity above 95%
171539_37	white shark; NC_054467.1 (chr1)	140	248	100	7e-64	98.57	138/140	0/140	125507139	125507278	No match to any other chromosome with percent identity above 95% and a bitscore above 200	stim2b	stromal interaction molecule 2b, transcript variant X3	-131625
172171_92	white shark; NC_054467.1 (chr1)	140	219	95	6e-55	96.27	129/134	2/134	131359986	131360119	No match to any other chromosome with percent identity above 95% and a bitscore above 200	LOC121282029	ATP synthase subunit g, mitochondrial-like	-1237960
173495_112	white shark; NC_054467.1 (chr1)	140	254	100	2e-65	99.29	139/140	0/140	119694830	119694969	No match to any other chromosome with percent identity above 95% and a bitscore above 200	kcnip4a	potassium voltage-gated channel interacting protein 4a, transcript variant X3	0
174113_26	white shark; NC_054467.1 (chr1)	140	243	100	3e-62	97.86	137/140	0/140	44221922	44222061	No match to any other chromosome with percent identity above 95% and a bitscore above 200	LOC121283259	annexin A5-like	-313
174434_100	white shark; NC_054467.1 (chr1)	140	248	100	7e-64	98.57	138/140	0/140	19711789	19711928	No match to any other chromosome with percent identity above 95% and a bitscore above 200	LOC121269681	thrombospondin type-1 domain-containing protein 4-like	0
176385_9	white shark; NC_054467.1 (chr1)	140	259	100	3e-67	100	140/140	0/140	121084183	121084322	No match to any other chromosome with percent identity above 95% and a bitscore above 200	adgra3	adhesion G protein-coupled receptor A3	115988	GeneID:166647	cell surface receptor signaling pathway	Biological Regulation; Cellular Process; Immune System Response; Response to Stimulus
177224_67	No match with a percent identity above 95% and a bitscore above 200
183993_66	white shark; NC_054467.1 (chr1)	140	254	100	2e-65	99.29	139/140	0/140	47091336	47091475	No match to any other chromosome with percent identity above 95% and a bitscore above 200	rxfp1	relaxin family peptide receptor 1	0	GeneID:59350	hormone-mediated signaling pathway; adenylate cyclase-activating G protein-coupled receptor signaling pathway; positive regulation of adenylate cyclase activity	Biological Regulation; Cellular Process; Response to Stimulus
190440_26	white shark; NC_054467.1 (chr1)	140	243	100	3e-62	97.86	137/140	0/140	97839317	97839456	No match to any other chromosome with percent identity above 95% and a bitscore above 200	LOC121273922	histone H2A-like	272580
190537_62	white shark; NC_054467.1 (chr1)	140	231	100	7e-59	96.43	135/140	0/140	82949878	82950017	No match to any other chromosome with percent identity above 95% and a bitscore above 200	htra3b	HtrA serine peptidase 3b	0
191296_64	white shark; NC_054467.1 (chr1)	141	250	100	2e-64	98.58	139/141	0/141	39678434	39678574	No match to any other chromosome with percent identity above 95% and a bitscore above 200	LOC121283848	NEDD4 family-interacting protein 1-like, transcript variant X4	0
193619_122	white shark; NC_054467.1 (chr1)	140	254	100	2e-65	99.29	139/140	0/140	130980578	130980717	No match to any other chromosome with percent identity above 95% and a bitscore above 200	LOC121282029	ATP synthase subunit g, mitochondrial-like	-858552
198708_71	white shark; NC_054467.1 (chr1)	140	219	98	6e-55	95.65	132/138	3/138	19938778	19938912	No match to any other chromosome with percent identity above 95% and a bitscore above 200	polr2b	RNA polymerase II subunit B	0	GeneID:5431	none listed
201564_33	white shark; NC_054467.1 (chr1)	140	237	100	2e-60	97.14	136/140	0/140	82283809	82283948	No match to any other chromosome with percent identity above 95% and a bitscore above 200	LOC121273182	uncharacterized mitochondrial protein AtMg00860-like	-148334
203230_115	white shark; NC_054467.1 (chr1)	140	226	100	3e-57	95.71	134/140	0/140	19506061	19506200	No match to any other chromosome with percent identity above 95% and a bitscore above 200	LOC121269681	thrombospondin type-1 domain-containing protein 4-like	0
205675_81	white shark; NC_054467.1 (chr1)	140	231	100	7e-59	96.43	135/140	0/140	33467484	33467623	No match to any other chromosome with percent identity above 95% and a bitscore above 200	inpp4b	inositol polyphosphate-4-phosphatase type II B, transcript variant X3	-26478	GeneID:8821	none listed
206924_45	NC_054470.1 (chr4)	140	243	100	3e-62	97.86	137/140	0/140	138488925	138489064	Matches to >3 different chromosomes above 95% and with >200 bitscore; top three matches	LOC121277567	U5 spliceosomal RNA	152518
206924_45	NC_054498.1 (chr32)	140	243	100	3e-62	97.86	137/140	0/140	6339428	6339567		tp53bp1	tumor protein p53 binding protein, 1	0	GeneID:7158	positive regulation of transcription by RNA polymerase II; DNA damage checkpoint signaling	Biological Regulation; Cellular Process; Response to Stimulus
206924_45	white shark; NC_054467.1 (chr1)	140	237	100	2e-60	97.14	136/140	0/140	36930387	36930526		LOC121292460	protocadherin Fat 4	483357
207464_102	white shark; NC_054467.1 (chr1)	140	237	100	2e-60	97.14	136/140	0/140	44678806	44678945	No match to any other chromosome with percent identity above 95% and a bitscore above 200	LOC121271058	uncharacterized protein LOC121271058	-38399
208030_47	No match with a percent identity above 95% and a bitscore above 200
212184_93	white shark; NC_054467.1 (chr1)	140	252	99	6e-65	99.28	138/139	0/139	60887312	60887450	No match to any other chromosome with percent identity above 95% and a bitscore above 200	LOC121282290	hedgehog interacting protein, transcript variant X1	32597
215773_39	NC_054469.1 (chr3)	140	248	100	7e-64	98.57	138/140	0/140	127339317	127339456	No match to any other chromosome with percent identity above 95% and a bitscore above 200	crppa	D-ribitol-5-phosphate cytidylyltransferase	270468
215807_112	white shark; NC_054467.1 (chr1)	140	254	100	2e-65	99.29	139/140	0/140	87624113	87624252	No match to any other chromosome with percent identity above 95% and a bitscore above 200	ank2b	ankyrin 2b, neuronal, transcript variant X8	0
223034_133	white shark; NC_054467.1 (chr1)	140	231	100	7e-59	96.43	135/140	0/140	86301125	86301264	No match to any other chromosome with percent identity above 95% and a bitscore above 200	fam241a	family with sequence similarity 241 member A, transcript variant X1	44662	GeneID:132720	none listed
223876_75	white shark; NC_054467.1 (chr1)	140	207	86	1e-51	97.52	118/121	0/121	103394116	103394236	No match to any other chromosome with percent identity above 95% and a bitscore above 200	mapk10	mitogen-activated protein kinase 10, transcript variant X7	0	GeneID:5602	JNK cascade	Biological Regulation; Cellular Process; Response to Stimulus
225674_60	No match with percent identity >95% and bitscore > 200
225850_6	white shark; NC_054467.1 (chr1)	140	231	100	7e-59	96.43	135/140	0/140	140055983	140056122	No match to any other chromosome with percent identity above 95% and a bitscore above 200	apbb2b	amyloid beta (A4) precursor protein-binding, family B, member 2b, transcript variant X4	0
226304_27	NC_054485.1 (chr19)	143	226	100	3e-57	95.8	137/143	6/143	22859842	22859978	No match to any other chromosome with percent identity above 95% and a bitscore above 200	LOC121291085	exostosin-1-like	0
228566_15	white shark; NC_054467.1 (chr1)	140	243	100	3e-62	98.54	135/137	0/137	22614729	22614865	Matches to >3 different chromosomes above 95% and with >200 bitscore; top three matches	LOC121282937	serine/threonine-protein phosphatase 2A 55 kDa regulatory subunit B gamma isoform, transcript variant X1	0
228566_15	NC_054481.1 (chr15)	140	243	98	3e-62	98.54	135/137	0/137	3044350	3044486		clec19a	C-type lectin domain containing 19A, transcript variant X2	0	GeneID:728276	N/A
228566_15	NC_054490.1 (chr24)	140	239	97	4e-61	98.52	133/135	0/135	15099878	15100012		LOC121269347	vegetative cell wall protein gp1-like	29109
230403_111	No match with percent identity >95% and bitscore > 200
230674_27	white shark; NC_054467.1 (chr1)	140	252	99	6e-65	99.28	138/139	0/139	30866023	30866161	No match to any other chromosome with percent identity above 95% and a bitscore above 200	maml3	mastermind-like transcriptional coactivator 3	0	GeneID:55534	positive regulation of transcription by RNA polymerase II; Notch signaling pathway	Biological Regulation; Cellular Process; Response to Stimulus
233301_51	white shark; NC_054467.1 (chr1)	140	254	100	2e-65	99.29	139/140	0/140	38641495	38641634	No match to any other chromosome with percent identity above 95% and a bitscore above 200	LOC121270347	GPI-anchored hemophore cfmA-like	309116
233479_67	white shark; NC_054467.1 (chr1)	140	237	100	2e-60	97.14	136/140	0/140	30022943	30023082	No match to any other chromosome with percent identity above 95% and a bitscore above 200	LOC121278906	ETS-related transcription factor Elf-2-like, transcript variant X3	0
235912_28	white shark; NC_054467.1 (chr1)	140	237	100	2e-60	97.14	136/140	0/140	110239454	110239593	No match to any other chromosome with percent identity above 95% and a bitscore above 200	trnad-guc_1	tRNA-Asp	185462
236707_9	white shark; NC_054467.1 (chr1)	140	243	100	3e-62	97.86	137/140	0/140	116585823	116585962	No match to any other chromosome with percent identity above 95% and a bitscore above 200	lcorl	ligand dependent nuclear receptor corepressor-like, transcript variant X3	-187964	GeneID:254251	regulation of transcription by RNA polymerase II	Biological Regulation
239789_40	white shark; NC_054467.1 (chr1)	140	237	100	2e-60	97.14	136/140	0/140	123814591	123814730	No match to any other chromosome with percent identity above 95% and a bitscore above 200	anapc4	anaphase promoting complex subunit 4, transcript variant X1	-5163	GeneID:29945	protein K11-linked ubiquitination; anaphase-promoting complex-dependent catabolic process	Metabolic Process
243346_112	white shark; NC_054467.1 (chr1)	140	248	100	7e-64	98.57	138/140	0/140	97453899	97454038	No match to any other chromosome with percent identity above 95% and a bitscore above 200	paqr3a	progestin and adipoQ receptor family member IIIa, transcript variant X6	-92688
244275_72	white shark; NC_054467.1 (chr1)	140	237	100	2e-60	97.14	136/140	0/140	6988780	6988919	No match to any other chromosome with percent identity above 95% and a bitscore above 200	stpg2	sperm-tail PG-rich repeat-containing protein 2	-59478	GeneID:285555	none listed
254399_70	No match with percent identity >95% and bitscore > 200
257298_55	No match with percent identity >95% and bitscore > 200
259547_122	white shark; NC_054467.1 (chr1)	140	248	100	7e-64	98.57	138/140	0/140	55020860	55020999	No match to any other chromosome with percent identity above 95% and a bitscore above 200	fstl5	follistatin-like 5, transcript variant X1	0	GeneID:56884	multicellular organism development; cell differentiation; regulation of BMP signaling pathway	Biological Regulation; Cellular Process; Developmental Process; Immune System Process; Multicellular Organismal Process
259817_50	white shark; NC_054467.1 (chr1)	140	220	100	2e-55	95	133/140	0/140	99822899	99823038	No match to any other chromosome with percent identity above 95% and a bitscore above 200	cfap299	cilia and flagella associated protein 299, transcript variant X2	0	GeneID:255119	none listed
262246_73	white shark; NC_054467.1 (chr1)	140	248	100	7e-64	98.57	138/140	0/140	116135654	116135793	No match to any other chromosome with percent identity above 95% and a bitscore above 200	LOC121283271	uncharacterized LOC121283271, transcript variant X1	14738
265475_31	white shark; NC_054467.1 (chr1)	140	248	100	7e-64	98.57	138/140	0/140	131787822	131787961	Matches to three different chromosomes above 95% and with >200 bitscore	LOC121282029	ATP synthase subunit g, mitochondrial-like	-1665796
265475_31	NC_054480.1 (chr14)	140	220	100	2e-55	95	133/140	0/140	26225631	26225770		LOC121287678	U2 spliceosomal RNA	-256962
265475_31	NC_054479.1 (chr13)	140	219	100	6e-55	95	133/140	1/140	59067803	59067941		rsph14	radial spoke head 14 homolog	0	GeneID:27156	none listed
265636_76	white shark; NC_054467.1 (chr1)	140	243	100	3e-62	97.86	137/140	0/140	111140138	111140277	No match to any other chromosome with percent identity above 95% and a bitscore above 200	rab28	RAB28, member RAS oncogene family, transcript variant X2	551317	GeneID:9364	intracellular protein transport	Cellular Process; Localization
265973_114	white shark; NC_054467.1 (chr1)	140	259	100	3e-67	100	140/140	0/140	75484707	75484846	No match to any other chromosome with percent identity above 95% and a bitscore above 200	afap1	actin filament associated protein 1, transcript variant X2	0	GeneID:60312	none listed
267959_116	white shark; NC_054467.1 (chr1)	140	248	100	7e-64	98.57	138/140	0/140	123049226	123049365	No match to any other chromosome with percent identity above 95% and a bitscore above 200	ccdc149a	coiled-coil domain containing 149a, transcript variant X5	0
268491_60	No match with percent identity >95% and bitscore > 200
269570_36	white shark; NC_054467.1 (chr1)	140	237	100	2e-60	97.14	136/140	0/140	28707841	28707980	No match to any other chromosome with percent identity above 95% and a bitscore above 200	slc7a11	solute carrier family 7 member 11	194605	GeneID:23657	amino acid transmembrane transport	Cellular Process; Localization
269964_29	white shark; NC_054467.1 (chr1)	140	231	100	7e-59	95.89	140/146	6/146	51622226	51622371	No match to any other chromosome with percent identity above 95% and a bitscore above 200	tdo2a	tryptophan 2,3-dioxygenase a	0
270572_39	white shark; NC_054467.1 (chr1)	140	241	99	1e-61	97.84	136/139	0/139	83819156	83819294	No match to any other chromosome with percent identity above 95% and a bitscore above 200	LOC121273304	glutamyl aminopeptidase	81896
272791_7	white shark; NC_054467.1 (chr1)	140	248	100	7e-64	98.57	138/140	0/140	109500313	109500452	Matches to >3 different chromosomes above 95% and with >200 bitscore; top three matches	LOC121284539	uncharacterized LOC121284539	-81814
272791_7	NC_054468.1 (chr2)	140	231	100	7e-59	96.45	136/141	1/141	61681607	61681747		LOC121272673	uncharacterized LOC121272673, transcript variant X1	162093
272791_7	NC_054474.1 (chr8)	140	231	100	7e-59	96.45	136/141	1/141	88704447	88704587		LOC121281101	regulator of G-protein signaling 14-like	0
276493_39	No match with percent identity >95% and bitscore > 200
276624_107	NC_054474.1 (chr8)	141	243	100	3e-62	97.87	138/141	1/141	15448629	15448768	No match to any other chromosome with percent identity above 95% and a bitscore above 200	mgat4b	alpha-1,3-mannosyl-glycoprotein 4-beta-N-acetylglucosaminyltransferase B	1995	GeneID:11282	protein N-linked glycosylation	Cellular Process; Metabolic Process
277648_131	white shark; NC_054467.1 (chr1)	155	281	100	8e-74	99.35	154/155	0/155	13764222	13764376	No match to any other chromosome with percent identity above 95% and a bitscore above 200	tbck	TBC1 domain containing kinase, transcript variant X5	0	GeneID:93627	activation of GTPase activity	Biological Regulation
279982_32	white shark; NC_054467.1 (chr1)	151	257	100	1e-66	97.35	147/151	0/151	133013358	133013508	No match to any other chromosome with percent identity above 95% and a bitscore above 200	arap2	ArfGAP with RhoGAP domain, ankyrin repeat and PH domain 2, transcript variant X2	1231796	GeneID:116984	none listed
281532_83	white shark; NC_054467.1 (chr1)	140	248	100	7e-64	98.57	138/140	0/140	1339518	1339657	No match to any other chromosome with percent identity above 95% and a bitscore above 200	gne	glucosamine (UDP-N-acetyl)-2-epimerase/N-acetylmannosamine kinase, transcript variant X3	-1084	GeneID:10020	none listed
283500_8	No match with percent identity >95% and bitscore > 200
283942_41	white shark; NC_054467.1 (chr1)	140	231	100	7e-59	96.45	136/141	1/141	110510488	110510628	No match to any other chromosome with percent identity above 95% and a bitscore above 200	trnad-guc_1	tRNA-Asp	-85363
284891_31	white shark; NC_054467.1 (chr1)	140	243	100	3e-62	97.87	138/141	1/141	86829689	86829829	No match to any other chromosome with percent identity above 95% and a bitscore above 200	LOC121273439	neurogenin-1-like	-6711
285839_83	white shark; NC_054467.1 (chr1)	140	237	100	2e-60	97.14	136/140	0/140	114859932	114860071	No match to any other chromosome with percent identity above 95% and a bitscore above 200	LOC121280429	LIM domain-binding protein 2, transcript variant X3	0
286781_35	white shark; NC_054467.1 (chr1)	140	243	100	3e-62	97.86	137/140	0/140	99820709	99820848	No match to any other chromosome with percent identity above 95% and a bitscore above 200	cfap299	cilia and flagella associated protein 299, transcript variant X2	0	GeneID:255119	none listed
287935_130	white shark; NC_054467.1 (chr1)	140	248	100	7e-64	98.57	138/140	0/140	65131294	65131433	No match to any other chromosome with percent identity above 95% and a bitscore above 200	nr3c2	nuclear receptor subfamily 3, group C, member 2, transcript variant X3	0	GeneID:4306	regulation of transcription by RNA polymerase II	Biological Regulation
288080_26	white shark; NC_054467.1 (chr1)	140	243	100	3e-62	97.86	137/140	0/140	94238102	94238241	No match to any other chromosome with percent identity above 95% and a bitscore above 200	mad2l1	MAD2 mitotic arrest deficient-like 1 (yeast)	-298003	GeneID:4085	mitotic spindle assembly checkpoint signaling	Biological Regulation; Cellular Process; Response to Stimulus
288498_22	NC_054471.1 (chr5)	140	248	100	7e-64	98.57	138/140	0/140	145201161	145201300	No match to any other chromosome with percent identity above 95% and a bitscore above 200	LOC121277990	glycoprotein endo-alpha-1,2-mannosidase-like, transcript variant X2	63959
291901_80	white shark; NC_054467.1 (chr1)	141	261	100	9e-68	100	141/141	0/141	88549350	88549490	No match to any other chromosome with percent identity above 95% and a bitscore above 200	LOC121289434	calcium/calmodulin-dependent protein kinase type II subunit delta, transcript variant X2	0
292980_101	white shark; NC_054467.1 (chr1)	140	243	100	3e-62	97.86	137/140	0/140	90977950	90978089	No match to any other chromosome with percent identity above 95% and a bitscore above 200	LOC121285952	U6atac minor spliceosomal RNA	479601
294409_75	white shark; NC_054467.1 (chr1)	142	252	100	6e-65	98.59	140/142	0/142	98837536	98837677	No match to any other chromosome with percent identity above 95% and a bitscore above 200	prdm8b	PR domain containing 8b	-33245
294855_42	white shark; NC_054467.1 (chr1)	140	231	100	7e-59	96.43	135/140	0/140	96057791	96057930	No match to any other chromosome with percent identity above 95% and a bitscore above 200	LOC121280557	interleukin-8-like	33411
299824_13	white shark; NC_054467.1 (chr1)	140	254	100	2e-65	99.29	140/141	1/141	71615087	71615227	No match to any other chromosome with percent identity above 95% and a bitscore above 200	LOC121283582	toll-like receptor 2	21887
302125_54	NC_054468.1 (chr2)	140	243	100	3e-62	97.86	137/140	0/140	164589686	164589825	No match to any other chromosome with percent identity above 95% and a bitscore above 200	rel	v-rel avian reticuloendotheliosis viral oncogene homolog, transcript variant X3	0
304151_48	white shark; NC_054467.1 (chr1)	140	237	100	2e-60	97.14	136/140	0/140	66038210	66038349	No match to any other chromosome with percent identity above 95% and a bitscore above 200	nr3c2	nuclear receptor subfamily 3, group C, member 2, transcript variant X3	-526662	GeneID:4306	regulation of transcription by RNA polymerase II	Biological Regulation
304920_49	white shark; NC_054467.1 (chr1)	141	255	100	4e-66	99.29	140/141	0/141	116576447	116576587	No match to any other chromosome with percent identity above 95% and a bitscore above 200	lcorl	ligand dependent nuclear receptor corepressor-like, transcript variant X3	-178588	GeneID:254251	regulation of transcription by RNA polymerase II	Biological Regulation
305011_19	white shark; NC_054467.1 (chr1)	140	243	100	3e-62	97.86	137/140	0/140	23729194	23729333	No match to any other chromosome with percent identity above 95% and a bitscore above 200	LOC121285806	U6 spliceosomal RNA	166158
310614_67	NC_054469.1 (chr3)	140	248	100	7e-64	98.57	138/140	0/140	127321555	127321694	No match to any other chromosome with percent identity above 95% and a bitscore above 200	crppa	D-ribitol-5-phosphate cytidylyltransferase	288230
311450_64	NC_054478.1 (chr12)	147	235	99	6e-60	95.89	140/146	2/146	29878486	29878629	No match to any other chromosome with percent identity above 95% and a bitscore above 200	tmem177	transmembrane protein 177, transcript variant X1	51219	GeneID:80775	none listed
312392_6	white shark; NC_054467.1 (chr1)	140	254	100	2e-65	99.29	139/140	0/140	29291870	29292009	No match to any other chromosome with percent identity above 95% and a bitscore above 200	LOC121284445	N/A	-19703
312643_49	white shark; NC_054467.1 (chr1)	140	248	100	7e-64	98.57	138/140	0/140	43217354	43217493	No match to any other chromosome with percent identity above 95% and a bitscore above 200	kiaa1109	KIAA1109 ortholog, transcript variant X7	-78416	NCBI official symbol: BLTP1; GeneID:84162	none listed
312674_17	white shark; NC_054467.1 (chr1)	140	259	100	3e-67	100	140/140	0/140	55362073	55362212	No match to any other chromosome with percent identity above 95% and a bitscore above 200	fstl5	follistatin-like 5, transcript variant X1	0	GeneID:56884	multicellular organism development; cell differentiation; regulation of BMP signaling pathway	Biological Regulation; Cellular Process; Developmental Process; Immune System Process; Multicellular Organismal Process
313392_72	No match with percent identity >95% and bitscore > 200
314478_21	white shark; NC_054467.1 (chr1)	140	243	100	3e-62	97.86	137/140	0/140	45502036	45502175	No match to any other chromosome with percent identity above 95% and a bitscore above 200	idua	alpha-L-iduronidase, transcript variant X5	0	GeneID:3425	none listed
316351_72	white shark; NC_054467.1 (chr1)	140	254	100	2e-65	99.29	139/140	0/140	1284080	1284219	No match to any other chromosome with percent identity above 95% and a bitscore above 200	gne	glucosamine (UDP-N-acetyl)-2-epimerase/N-acetylmannosamine kinase, transcript variant X2	5123	GeneID:10020	none listed
317780_27	white shark; NC_054467.1 (chr1)	140	233	98	2e-59	97.1	134/138	0/138	100058297	100058434	No match to any other chromosome with percent identity above 95% and a bitscore above 200	cfap299	cilia and flagella associated protein 299, transcript variant X2	0	GeneID:255119	none listed
319259_25	white shark; NC_054467.1 (chr1)	140	226	100	3e-57	95.71	134/140	0/140	77289965	77290104	No match to any other chromosome with percent identity above 95% and a bitscore above 200	LOC121277016	uncharacterized LOC121277016, transcript variant X1	194693
320578_31	white shark; NC_054467.1 (chr1)	140	231	100	7e-59	96.43	135/140	0/140	7981126	7981265	No match to any other chromosome with percent identity above 95% and a bitscore above 200	LOC121285476	netrin receptor UNC5C-like	63184
321650_109	white shark; NC_054467.1 (chr1)	140	254	100	2e-65	99.29	140/141	1/141	34374154	34374294	No match to any other chromosome with percent identity above 95% and a bitscore above 200	plk4	polo-like kinase 4 (Drosophila)	-3922	GeneID:10733	none listed
329708_34	white shark; NC_054467.1 (chr1)	140	220	100	2e-55	95	133/140	0/140	100606243	100606382	No match to any other chromosome with percent identity above 95% and a bitscore above 200	rasgef1ba	RasGEF domain family, member 1Ba, transcript variant X2	-29617
329867_31	No match with percent identity >95% and bitscore > 200
330032_26	white shark; NC_054467.1 (chr1)	140	237	100	2e-60	97.14	136/140	0/140	22016328	22016467	No match to any other chromosome with percent identity above 95% and a bitscore above 200	LOC121285316	janus kinase and microtubule-interacting protein 1-like, transcript variant X8	0
330669_55	white shark; NC_054467.1 (chr1)	142	252	100	6e-65	98.6	141/143	1/143	120972873	120973015	No match to any other chromosome with percent identity above 95% and a bitscore above 200	LOC121275204	histone H2AX-like	-97744
336749_40	white shark; NC_054467.1 (chr1)	140	254	100	2e-65	99.29	139/140	0/140	129850973	129851112	No match to any other chromosome with percent identity above 95% and a bitscore above 200	LOC121275318	histone H2B type 1-P-like	81265
338407_134	white shark; NC_054467.1 (chr1)	140	248	100	7e-64	98.57	138/140	0/140	69171333	69171472	No match to any other chromosome with percent identity above 95% and a bitscore above 200	fhip1aa	FHF complex subunit HOOK interacting protein 1Aa, transcript variant X3	0
340595_27	white shark; NC_054467.1 (chr1)	140	254	100	2e-65	99.29	139/140	0/140	75166540	75166679	No match to any other chromosome with percent identity above 95% and a bitscore above 200	ablim2	actin binding LIM protein family, member 2	0	GeneID:84448	plasma membrane bounded cell projection assembly	Biological Regulation; Cellular Process
351687_105	white shark; NC_054467.1 (chr1)	141	244	100	9e-63	97.87	138/141	0/141	120802381	120802521	No match to any other chromosome with percent identity above 95% and a bitscore above 200	LOC121275204	histone H2AX-like	70202
352164_72	No match with percent identity >95% and bitscore > 200
352448_34	NC_054472.1 (chr6)	140	248	100	7e-64	98.57	138/140	0/140	86845144	86845283	No match to any other chromosome with percent identity above 95% and a bitscore above 200	prex2	phosphatidylinositol-3,4,5-trisphosphate-dependent Rac exchange factor 2, transcript variant X3	0	GeneID:80243	G protein-coupled receptor signaling pathway; regulation of signaling; positive regulation of GTPase activity	Biological Regulation; Cellular Process; Response to Simulus
354451_38	white shark; NC_054467.1 (chr1)	140	231	100	7e-59	96.43	135/140	0/140	51650051	51650190	No match to any other chromosome with percent identity above 95% and a bitscore above 200	tdo2a	tryptophan 2,3-dioxygenase a	0
359927_9	white shark; NC_054467.1 (chr1)	140	243	100	3e-62	97.86	137/140	0/140	135567682	135567821	No match to any other chromosome with percent identity above 95% and a bitscore above 200	LOC121275340	N/A	0
361598_126	white shark; NC_054467.1 (chr1)	140	226	100	3e-57	95.71	134/140	0/140	84739640	84739779	No match to any other chromosome with percent identity above 95% and a bitscore above 200	pitx2	pituitary homeobox 2	-648157	GeneID:5308	regulation of transcription by RNA polymerase II; anatomical structure morphogenesis	Biological Regulation; Developmental Process
370965_51	white shark; NC_054467.1 (chr1)	140	259	100	3e-67	100	140/140	0/140	63323595	63323734	No match to any other chromosome with percent identity above 95% and a bitscore above 200	ttc29	tetratricopeptide repeat domain 29	0	GeneID:83894	none listed
371359_36	white shark; NC_054467.1 (chr1)	140	235	100	6e-60	97.14	136/140	1/140	109027862	109028000	No match to any other chromosome with percent identity above 95% and a bitscore above 200	LOC121282619	cytokine-dependent hematopoietic cell linker, transcript variant X1	-36355
371592_95	white shark; NC_054467.1 (chr1)	140	248	100	7e-64	98.57	138/140	0/140	39795881	39796020	No match to any other chromosome with percent identity above 95% and a bitscore above 200	LOC121270422	late histone H2B.L4-like	0
371640_123	white shark; NC_054467.1 (chr1)	140	254	100	2e-65	99.29	139/140	0/140	55134193	55134332	No match to any other chromosome with percent identity above 95% and a bitscore above 200	fstl5	follistatin-like 5, transcript variant X1	0	GeneID:56884	multicellular organism development; cell differentiation; regulation of BMP signaling pathway	Biological Regulation; Cellular Process; Developmental Process; Immune System Process; Multicellular Organismal Process
372991_51	white shark; NC_054467.1 (chr1)	140	230	100	3e-58	96.4	134/139	0/139	16899927	16900065	No match to any other chromosome with percent identity above 95% and a bitscore above 200	fut10	alpha-(1,3)-fucosyltransferase 10	-20129	GeneID:84750	none listed
375635_55	white shark; NC_054467.1 (chr1)	140	248	100	7e-64	98.57	138/140	0/140	49244449	49244588	No match to any other chromosome with percent identity above 95% and a bitscore above 200	gria2b	glutamate receptor, ionotropic, AMPA 2b, transcript variant X1	200580
376449_20	white shark; NC_054467.1 (chr1)	140	237	100	2e-60	97.14	136/140	0/140	24546426	24546565	No match to any other chromosome with percent identity above 95% and a bitscore above 200	LOC121269838	N/A	-62006
377378_62	white shark; NC_054467.1 (chr1)	140	243	100	3e-62	97.86	137/140	0/140	23901232	23901371	No match to any other chromosome with percent identity above 95% and a bitscore above 200	LOC121285806	U6 spliceosomal RNA	-5632
377551_6	white shark; NC_054467.1 (chr1)	146	265	100	7e-69	99.32	145/146	0/146	35315188	35315333	No match to any other chromosome with percent identity above 95% and a bitscore above 200	LOC121280723	probable protein S-acyltransferase 23	-193345
380066_117	white shark; NC_054467.1 (chr1)	140	231	100	7e-59	96.43	135/140	0/140	48079560	48079699	No match to any other chromosome with percent identity above 95% and a bitscore above 200	LOC121278109	uncharacterized LOC121278109	-15889
380076_13	No match with percent identity >95% and bitscore > 200
385916_121	white shark; NC_054467.1 (chr1)	140	248	100	7e-64	98.57	138/140	0/140	72224510	72224649	No match to any other chromosome with percent identity above 95% and a bitscore above 200	dchs2	protocadherin-23	209606	GeneID:54798	none listed
386665_11	white shark; NC_054467.1 (chr1)	140	243	100	3e-62	97.86	137/140	0/140	131370036	131370175	No match to any other chromosome with percent identity above 95% and a bitscore above 200	LOC121282029	ATP synthase subunit g, mitochondrial-like	-1248010
386672_74	NC_054472.1 (chr6)	140	254	100	2e-65	99.29	139/140	0/140	121114956	121115095	No match to any other chromosome with percent identity above 95% and a bitscore above 200	LOC121278932	uncharacterized LOC121278932	210811
387858_8	No match with percent identity >95% and bitscore > 200
392001_88	white shark; NC_054467.1 (chr1)	140	239	99	4e-61	97.84	136/139	1/139	110638012	110638149	No match to any other chromosome with percent identity above 95% and a bitscore above 200	trnad-guc_1	tRNA-Asp	-212887
394155_50	white shark; NC_054467.1 (chr1)	140	248	100	7e-64	98.57	138/140	0/140	130090271	130090410	No match to any other chromosome with percent identity above 95% and a bitscore above 200	LOC121282029	ATP synthase subunit g, mitochondrial-like	31177
395609_22	white shark; NC_054467.1 (chr1)	140	254	100	2e-65	99.29	139/140	0/140	126360212	126360351	Matches to >3 different chromosomes above 95% and with >200 bitscore; top three matches	trnae-cuc	tRNA-Glu	71686
395609_22	NC_054477.1 (chr11)	140	224	99	1e-56	95.68	133/139	0/139	69319590	69319728		LOC121284377	N/A	164222
395609_22	NC_054470.1 (chr4)	140	219	97	6e-55	95.59	130/136	0/136	39401776	39401911		LOC121277251	spindlin-Z-like, transcript variant X1	6470
395672_23	white shark; NC_054467.1 (chr1)	140	243	100	3e-62	97.86	137/140	0/140	84265864	84266003	No match to any other chromosome with percent identity above 95% and a bitscore above 200	pitx2	pituitary homeobox 2	-174381	GeneID:5308	regulation of transcription by RNA polymerase II; anatomical structure morphogenesis	Biological Regulation; Developmental Process
395973_12	white shark; NC_054467.1 (chr1)	140	239	98	4e-61	97.83	135/138	0/138	27212181	27212318	No match to any other chromosome with percent identity above 95% and a bitscore above 200	LOC121285668	U1 spliceosomal RNA	261458
400573_9	white shark; NC_054467.1 (chr1)	140	231	100	7e-59	96.43	135/140	0/140	77335046	77335185	No match to any other chromosome with percent identity above 95% and a bitscore above 200	LOC121277016	uncharacterized LOC121277016, transcript variant X1	149612
401082_26	No match with percent identity >95% and bitscore > 200
408428_136	white shark; NC_054467.1 (chr1)	140	231	95	7e-59	97.76	131/134	0/134	139892244	139892377	No match to any other chromosome with percent identity above 95% and a bitscore above 200	LOC121275380	putative methyltransferase NSUN7	0
409333_9	NC_054475.1 (chr9)	140	248	100	7e-64	98.57	138/140	0/140	110930500	110930639	No match to any other chromosome with percent identity above 95% and a bitscore above 200	LOC121282649	U6 spliceosomal RNA	160350
410597_25	white shark; NC_054467.1 (chr1)	140	254	100	2e-65	99.29	139/140	0/140	41937545	41937684	No match to any other chromosome with percent identity above 95% and a bitscore above 200	cetn4	centrin 4	-165839	GeneID:729338
411130_34	white shark; NC_054467.1 (chr1)	140	237	100	2e-60	97.14	136/140	0/140	115741082	115741221	No match to any other chromosome with percent identity above 95% and a bitscore above 200	haspin	histone H3 associated protein kinase	-9216	GeneID:83903	mitotic cell cycle; intracellular signal transduction
415159_129	white shark; NC_054467.1 (chr1)	140	231	100	7e-59	96.43	135/140	0/140	40712045	40712184	No match to any other chromosome with percent identity above 95% and a bitscore above 200	spry1	sprouty homolog 1, antagonist of FGF signaling (Drosophila), transcript variant X1	33663	GeneID:10252	negative regulation of MAPK cascade; negative regulation of protein kinase activity; regulation of MAP kinase activity; negative regulation of small GTPase mediated signal transduction; animal organ development; regulation of cellular response to growth factor stimulus
416880_50	NC_054469.1 (chr3)	140	243	100	3e-62	97.86	137/140	0/140	131735049	131735188	No match to any other chromosome with percent identity above 95% and a bitscore above 200	LOC121275708	uncharacterized LOC121275708	-100216
417344_8	white shark; NC_054467.1 (chr1)	140	254	100	2e-65	99.29	139/140	0/140	92867906	92868045	No match to any other chromosome with percent identity above 95% and a bitscore above 200	LOC121277037	synaptopodin-2-like, transcript variant X3	0
420253_29	white shark; NC_054467.1 (chr1)	141	250	100	2e-64	98.58	139/141	0/141	64437008	64437148	No match to any other chromosome with percent identity above 95% and a bitscore above 200	ednraa	endothelin receptor type Aa	44468
421357_66	white shark; NC_054467.1 (chr1)	140	237	100	2e-60	97.14	136/140	0/140	88717541	88717680	No match to any other chromosome with percent identity above 95% and a bitscore above 200	LOC121289434	calcium/calmodulin-dependent protein kinase type II subunit delta, transcript variant X2	-91150
424909_114	white shark; NC_054467.1 (chr1)	140	231	100	7e-59	96.43	135/140	0/140	119948373	119948512	No match to any other chromosome with percent identity above 95% and a bitscore above 200	kcnip4a	potassium voltage-gated channel interacting protein 4a, transcript variant X3	-113432
425572_79	NC_054486.1 (chr20)	140	254	100	2e-65	99.29	139/140	0/140	100255836	100255975	No match to any other chromosome with percent identity above 95% and a bitscore above 200	lin52	lin-52 DREAM MuvB core complex component, transcript variant X2	0	GeneID:91750	none listed
430793_84	white shark; NC_054467.1 (chr1)	140	237	100	2e-60	97.14	136/140	0/140	20575775	20575914	No match to any other chromosome with percent identity above 95% and a bitscore above 200	stx18	syntaxin 18	-123590	GeneID:53407	endoplasmic reticulum; SNARE complex
434339_47	white shark; NC_054467.1 (chr1)	140	243	100	3e-62	97.86	137/140	0/140	38656852	38656991	No match to any other chromosome with percent identity above 95% and a bitscore above 200	LOC121270347	GPI-anchored hemophore cfmA-like	293759
435810_36	white shark; NC_054467.1 (chr1)	141	239	100	4e-61	97.16	137/141	0/141	28107240	28107380	No match to any other chromosome with percent identity above 95% and a bitscore above 200	LOC121269893	N/A	60610
437473_8	white shark; NC_054467.1 (chr1)	140	243	100	3e-62	97.86	137/140	0/140	33236281	33236420	No match to any other chromosome with percent identity above 95% and a bitscore above 200	inpp4b	inositol polyphosphate-4-phosphatase type II B, transcript variant X3	0	GeneID:8821	none listed
442985_121	white shark; NC_054467.1 (chr1)	140	237	100	2e-60	97.14	136/140	0/140	86779998	86780137	No match to any other chromosome with percent identity above 95% and a bitscore above 200	alpk1	alpha-kinase 1	-17960	GeneID:80216	none listed
443923_12	white shark; NC_054467.1 (chr1)	140	231	100	7e-59	96.43	135/140	0/140	19312734	19312873	No match to any other chromosome with percent identity above 95% and a bitscore above 200	LOC121269681	thrombospondin type-1 domain-containing protein 4-like	49101
443983_53	white shark; NC_054467.1 (chr1)	140	254	100	2e-65	99.29	139/140	0/140	99541044	99541183	No match to any other chromosome with percent identity above 95% and a bitscore above 200	cfap299	cilia and flagella associated protein 299, transcript variant X2	0	GeneID:255119	none listed
504622_78	white shark; NC_054467.1 (chr1)	140	254	100	2e-65	99.29	139/140	0/140	48082695	48082834	No match to any other chromosome with percent identity above 95% and a bitscore above 200	LOC121278109	uncharacterized LOC121278109	-19024
532434_48	white shark; NC_054467.1 (chr1)	140	243	100	3e-62	97.86	137/140	0/140	27200946	27201085	No match to any other chromosome with percent identity above 95% and a bitscore above 200	LOC121285668	U1 spliceosomal RNA	272691
534396_104	white shark; NC_054467.1 (chr1)	140	226	100	3e-57	95.71	134/140	0/140	78049216	78049355	No match to any other chromosome with percent identity above 95% and a bitscore above 200	LOC121277008	tolloid-like protein 1, transcript variant X2	-122256
